# Supplementary material for: Genome-resolved metagenomics uncovers diversity and functional landscapes of the gastrointestinal epithelium-associated microbiome in cattle
Source: Genome Biol. 2026 Jan 27;27:44. doi: 10.1186/s13059-026-03960-z (PMC12918008; doi:10.1186/s13059-026-03960-z)
Supplement: Supplementary file 1 — Supplementary Material 1. Contains Tables S1-S13. [file 13059_2026_3960_MOESM1_ESM.xlsx]

## Sheet: Table S1
Table S1. Raw data, clean data, and assembly results of conventional metagenomic sequencing and Dilute-MetaSeq method for 120 gastrointestinal epithelium samples from dairy cattle
Sample_ID	Region	Conventional metagenomic sequencing												Dilute-MetaSeq method
		# of raw reads	Raw data (Gb)	% Host DNA	% Microbial DNA	# of high quality reads	High quality data	# of contigs	Largest length (bp)	Total length (bp)	% GC content	Contig N50 (bp)	Contig N90 (bp)	# of raw reads	Raw data	% Host DNA	% Microbial DNA	# of high quality reads	High quality data	# of contigs	Largest length (bp)	Total length (bp)	% GC content	Contig N50 (bp)	Contig N90 (bp)
L1	Rumen	224420146	33663021900	98.57	1.43	3207110	480609626	480531	8414	142469719	48.23	271	227	131224444	19683666600	3.61	96.39	126237654	18930143876	1514793	286422	1059173277	46.09	1125	274
L2	Rumen	308541410	46281211500	99.39	0.61	1903434	285220957	267583	9401	79763562	48.36	271	227	92477502	13871625300	12.63	87.37	80586710	12084741660	1466647	191954	967225415	45.72	929	273
L3	Rumen	242674006	36401100900	99.65	0.35	863742	129450661	95009	14416	28391728	50.01	272	228	91147332	13672099800	7.86	92.14	83814786	12568930735	1177060	169535	837502877	46.09	1130	279
L4	Rumen	266835340	40025301000	99.82	0.18	482692	72331685	61292	4966	16864457	49.66	265	225	87166030	13074904500	0.53	99.47	86518450	12973701080	1001641	336398	781739345	45.77	1415	294
L5	Rumen	251815300	37772295000	99.61	0.39	984084	147475816	128127	4937	36815683	47.39	269	227	111537336	16730600400	2.56	97.44	108448336	16262170942	1526870	435672	1038529492	47.3	1077	272
L6	Rumen	236119240	35417886000	99.84	0.16	398024	59666991	44010	4964	12590861	48.06	269	229	78531134	11779670100	0.76	99.24	77736504	11656152465	420734	134601	320421635	47.24	1453	276
L7	Rumen	252654292	37898143800	94.82	5.18	13082794	1960139968	1370087	81680	493820226	46.68	347	232	95700062	14355009300	2.14	97.86	93450710	14013461172	865767	210485	735443838	46.97	1742	310
L8	Rumen	212592008	31888801200	98.76	1.24	2648266	396789155	360633	23117	108973923	47.29	273	227	100771604	15115740600	9.83	90.17	90624662	13590462655	1435386	172354	1082872152	48.98	1298	295
L9	Rumen	161361038	24204155700	98.49	1.51	2444750	366336617	337887	54875	103456627	46.91	276	228	100132778	15019916700	11.01	88.99	88908512	13333269265	1472473	335865	1074877154	48.08	1205	287
L10	Rumen	233636842	35045526300	99.15	0.85	1996620	299068059	290896	19674	85320465	49.45	269	225	90418954	13562843100	2.05	97.95	88360744	13250039331	1297692	365355	1007179185	48.4	1391	295
L11	Rumen	194899436	29234915400	99.59	0.41	807668	121063972	104677	5114	30021229	47.26	269	229	97867472	14680120800	9.63	90.37	88160294	13220457618	705012	497130	687022388	52.92	2855	334
L12	Rumen	207510960	31126644000	99.62	0.38	806252	120813658	100418	10930	28916127	49.25	269	228	113338402	17000760300	6.45	93.55	105677174	15845332588	1521185	256559	1125675289	50.57	1414	283
W1	Reticulum	135083240	20262486000	99.41	0.59	799406	119830888	104129	5657	30201177	36.81	273	231	126701008	19005151200	2.38	97.62	123402150	18504958980	1011377	292601	941513418	49.6	2316	333
W2	Reticulum	141446142	21216921300	99.08	0.92	1298066	194546201	170004	5239	49660346	42.69	273	229	118687648	17803147200	2.11	97.89	115913300	17382104538	573494	367969	685240884	49.62	4319	388
W3	Reticulum	133467726	20020158900	99.11	0.89	1187666	177993650	160602	6486	47179645	43.83	273	229	114404878	17160731700	2.89	97.11	110787662	16611490560	1844268	158207	1267927407	49.41	1241	273
W4	Reticulum	144399878	21659981700	98.75	1.25	1809280	271216333	207894	7356	67082258	38.92	288	233	125168660	18775299000	2.66	97.34	121517136	18222094865	1025949	248619	906165556	50.09	2438	320
W5	Reticulum	137505656	20625848400	99.07	0.93	1286582	192828520	163368	6286	47932427	41.84	273	230	88631886	13294782900	11.24	88.76	78441666	11763354378	805829	99573	705860436	48.73	1981	319
W6	Reticulum	140259116	21038867400	99.41	0.59	826120	123836490	102058	4958	29316988	42.28	270	231	113576092	17036413800	7.94	92.06	104236254	15631660531	2174743	251739	1412041622	49.5	1022	269
W7	Reticulum	125977438	18896615700	84.93	15.07	18939320	2839148811	1120191	65685	458742828	36.03	412	240	132789810	19918471500	9.21	90.79	120233684	18030722227	1383004	315936	1181615142	49.62	1771	318
W8	Reticulum	149019766	22352964900	98.24	1.76	2620012	392747914	273962	10844	94341316	38.7	320	235	127254888	19088233200	1.85	98.15	124549232	18676803076	1388518	282794	1184275413	49.84	1921	316
W9	Reticulum	125409348	18811402200	95.91	4.09	5121186	767589335	528055	98111	185533729	44.49	330	234	131291052	19693657800	8.81	91.19	119419324	17908157279	2317253	308162	1511506725	49.7	1011	269
W10	Reticulum	200819048	30122857200	96.79	3.21	6441890	965522390	646907	86693	220209151	43.6	317	232	129763872	19464580800	1.99	98.01	126848668	19020717758	884256	277020	921036003	49.9	3094	357
W11	Reticulum	176177908	26426686200	97.31	2.69	4723622	707976272	531217	72885	176193481	43.92	304	233	143638374	21545756100	15.43	84.57	121060658	18152110296	1624026	234862	1253814412	52.35	1625	290
W12	Reticulum	115536838	17330525700	95.97	4.03	4648748	696832996	455921	43987	161206068	37.17	343	236	115212250	17281837500	13.72	86.28	99044844	14852126774	1216743	286436	998769310	51.66	1801	302
B1	Omasum	192873654	28931048100	93.26	6.74	12966988	1943893826	1291779	57720	420393082	45.21	291	232	103896738	15584510700	2.27	97.73	101313234	15192868090	1820395	416212	1538778322	49.35	1700	303
B2	Omasum	165999830	24899974500	98.05	1.95	3232962	484678239	335804	13431	103489716	46.46	275	233	98375144	14756271600	1.5	98.5	96697538	14501202605	754022	407255	888565643	49.95	4495	373
B3	Omasum	234382496	35157374400	98.91	1.09	2570078	385281324	261143	9399	78406511	46.9	272	231	97855428	14678314200	1.99	98.01	95700264	14351053425	1218122	1279299	1148072068	49.19	2263	325
B4	Omasum	258593580	38789037000	99.32	0.68	1757512	263395662	198638	7891	55820042	45.87	267	228	103771196	15565679400	1.75	98.25	101735898	15256958571	724585	506929	908689799	50.03	5113	392
B5	Omasum	199021014	29853152100	99.05	0.95	1894546	283961788	215664	9186	60802893	45.92	268	229	103542376	15531356400	2.04	97.96	101206188	15177009983	600610	654293	766535668	50.15	5608	392
B6	Omasum	188582304	28287345600	99.63	0.37	712028	106727236	69471	4952	19170122	45.81	266	229	120880736	18132110400	1.96	98.04	118258634	17734406467	815802	1089035	955828870	49.85	4244	373
B7	Omasum	185586046	27837906900	78.93	21.07	38997524	5846194809	2189810	314785	949942530	43.05	444	241	98315750	14747362500	1.86	98.14	96254122	14434234902	2034537	273675	1389356689	47.44	1003	276
B8	Omasum	136473626	20471043900	97.97	2.03	2764448	414369040	337545	32962	104575863	48.9	274	231	89173548	13376032200	1.87	98.13	87302812	13091850623	1139846	705388	1112983506	48.72	2473	336
B9	Omasum	137268424	20590263600	97.27	2.73	3741942	560823288	296903	98384	111017874	48.59	329	236	85274498	12791174700	1.76	98.24	83582244	12534067578	818197	347025	813077234	48.42	2640	341
B10	Omasum	173701600	26055240000	99.11	0.89	1552916	232704509	203176	15215	61037821	46.68	272	229	110836682	16625502300	1.9	98.1	108482006	16267788662	138540	464262	269015667	51.9	16399	556
B11	Omasum	201285794	30192869100	99.37	0.63	1274980	191044528	172494	10417	51512975	47.44	270	228	95897670	14384650500	13.42	86.58	82848564	12424783741	181903	398228	313892437	50.3	11921	496
B12	Omasum	258206302	38730945300	98.78	1.22	3130920	469069381	213738	54605	75509061	49.28	334	226	84201194	12630179100	9.43	90.57	76100254	11411109024	151156	709622	255969832	51.04	13102	479
Z1	Abomasum	130973976	19646096400	99.61	0.39	516210	77294945	32325	5259	9161956	48.37	265	224	123050490	18457573500	5.18	94.82	116448412	17462177325	31944	818979	73446049	53.64	50435	592
Z2	Abomasum	151048860	22657329000	99.51	0.49	736060	110105030	41027	50884	13233269	46.37	272	224	95973494	14396024100	7.23	92.77	88808036	13317452040	55160	645883	107842314	56.32	20456	529
Z3	Abomasum	136102782	20415417300	99.72	0.28	381536	57095341	23539	4972	7632004	44.6	279	227	97089872	14563480800	8.94	91.06	88213090	13228290447	39436	622376	58482172	55.42	15953	397
Z4	Abomasum	145091678	21763751700	99.45	0.55	799436	119694809	55467	5074	17035075	46.63	272	226	93214926	13982238900	2.6	97.4	90603202	13586395658	214706	721022	331469693	50.64	10956	435
Z5	Abomasum	144026422	21603963300	99.04	0.96	1380086	206724813	81114	81123	25606684	48.49	272	226	90771904	13615785600	1.28	98.72	89357796	13400082167	88764	595298	168189254	53.25	20176	512
Z6	Abomasum	206798276	31019741400	99.43	0.57	1187996	178046520	62244	77344	22984259	41.93	293	230	103457684	15518652600	23.6	76.4	78657176	11792918818	66950	349735	49516021	47.13	1419	273
Z7	Abomasum	144529046	21679356900	99.79	0.21	310520	46546091	15356	8244	5090869	43.63	286	228	97983490	14697523500	10.88	89.12	87127352	13065178841	50664	623800	99563137	53.92	25521	509
Z8	Abomasum	129127998	19369199700	99.65	0.35	448568	67172895	27205	8254	9270660	44.79	288	225	98847670	14827150500	11.08	88.92	87691082	13150285081	33589	643772	74270768	54.81	33258	584
Z9	Abomasum	231485072	34722760800	99	1	2321824	347874843	123638	98193	57854733	46.51	522	236	94176446	14126466900	13.49	86.51	81237520	12181944599	43072	889044	79989405	56.72	28711	476
Z10	Abomasum	177600924	26640138600	99.54	0.46	825486	123729271	24153	106869	16622861	37.22	2596	246	88539728	13280959200	67.7	32.3	28530750	4277747727	39599	331733	34896463	45.96	2216	291
Z11	Abomasum	223497496	33524624400	99.3	0.7	1576056	236217897	88351	299897	31022240	43.78	286	229	83577174	12536576100	12.12	87.88	73031404	10951491269	33297	1073549	67223801	57.37	43816	533
Z12	Abomasum	249111738	37366760700	99.55	0.45	1132864	169748559	60393	63379	24303612	46.51	383	231	88165816	13224872400	58.59	41.41	36412444	5459391346	20334	417668	15055997	47.97	1504	264
S1	Duodenum	145126940	21769041000	99.95	0.05	76658	11481447	1235	4947	629156	40.54	659	243	85079592	12761938800	0.89	99.11	84111538	12613108023	42802	988177	69329510	55.16	22711	420
S2	Duodenum	141406138	21210920700	99.94	0.06	89366	13376227	1328	4941	651927	40.43	595	240	78470196	11770529400	35.39	64.61	50598140	7587857524	38249	813868	62469723	50.98	19704	444
S3	Duodenum	131001796	19650269400	99.92	0.08	108864	16304036	2040	5308	821327	43.09	451	234	90806026	13620903900	15.35	84.65	76731842	11507115719	26946	440334	42106806	48.87	42057	385
S4	Duodenum	130592602	19588890300	99.94	0.06	83122	12445861	2066	5239	836408	42.31	453	235	78203496	11730524400	0.81	99.19	77400656	11606555286	25298	581150	73891173	56.53	44607	951
S5	Duodenum	136137576	20420636400	99.95	0.05	79318	11883982	1237	5271	626006	40.51	624	248	77460198	11619029700	7.02	92.98	71826680	10771597601	26466	513946	70972673	59.25	39437	814
S6	Duodenum	252302518	37845377700	99.94	0.06	170522	25562864	1463	7795	956729	38.64	826	284	75883422	11382513300	39.58	60.42	45495520	6820061150	42196	11768	17819044	38.03	633	221
S7	Duodenum	179096686	26864502900	99.93	0.07	141700	21242922	1303	8249	829056	38.05	830	273	77546232	11631934800	9.14	90.86	70206730	10528436790	57923	1103278	90242628	54.66	14384	418
S8	Duodenum	127391672	19108750800	99.95	0.05	72058	10800277	1071	4973	652979	38.11	772	269	74086844	11113026600	1.34	98.66	72858980	10926162977	51421	1108672	69888708	55.94	12000	383
S9	Duodenum	224973830	33746074500	99.94	0.06	145656	21837607	1588	4965	946165	38.5	753	266	91280728	13692109200	40.49	59.51	54188986	8125735021	152118	1177636	93451963	48.94	886	253
S10	Duodenum	241436466	36215469900	99.91	0.09	234012	35072754	8365	8228	2813511	46.85	275	228	76555764	11483364600	3.28	96.72	73817882	11069910578	70417	1108645	91732681	54.46	12312	362
S11	Duodenum	229023428	34353514200	99.95	0.05	122654	18383485	1561	5259	917463	38.53	755	262	79592526	11938878900	1	99	78474882	11767723914	82350	1086961	95779049	57.59	5960	349
S12	Duodenum	168675106	25301265900	99.93	0.07	119796	17957311	1374	4965	791709	38.71	720	262	73620660	11043099000	0.21	99.79	73217874	10979632938	65332	887881	83253782	58.35	8605	368
K1	Jejunum	142937708	21440656200	99.96	0.04	70450	10556152	1152	4943	590619	40.57	625	246	92887220	13933083000	1.58	98.42	91114848	13662876990	66524	1087342	80244453	53.86	5763	351
K2	Jejunum	215987696	32398154400	99.93	0.07	156416	23448146	1466	4979	944003	37.57	822	278	81622608	12243391200	14.08	85.92	69748752	10459747875	64459	1086863	86101764	58.04	10600	380
K3	Jejunum	144443082	21666462300	99.95	0.05	82118	12302220	1073	5011	558887	40.46	623	251	74446492	11166973800	15.41	84.59	62759838	9411491221	69738	887762	79330097	54.6	4802	347
K4	Jejunum	142958062	21443709300	99.95	0.05	75660	11316980	2069	4972	817396	42.71	463	225	81680598	12252089700	11.04	88.96	72344538	10848589686	103219	768583	110198080	52.73	5717	320
K5	Jejunum	137674930	20651239500	99.96	0.04	67476	10107942	1307	5160	613136	41.69	550	242	85349484	12802422600	2.14	97.86	83277364	12488555780	90096	1177663	93276232	50.68	4422	309
K6	Jejunum	277476576	41621486400	99.94	0.06	190620	28574179	1903	8286	1081998	38.75	750	256	83830678	12574601700	5.61	94.39	78852702	11823564267	71273	1086962	75889412	55.7	6867	291
K7	Jejunum	151933174	22789976100	99.94	0.06	99408	14901251	1266	7900	743346	37.9	724	267	67196014	10079402100	14.92	85.08	56768252	8509867884	55800	1087554	79920603	53.14	11773	381
K8	Jejunum	177303040	26595456000	99.95	0.05	104488	15657832	1606	8181	862659	38.86	722	244	63389550	9508432500	2.5	97.5	61594768	9236536746	68674	887872	75901361	54.26	5993	322
K9	Jejunum	202496760	30374514000	99.94	0.06	138130	20706266	1724	8224	977836	39.35	716	261	82059694	12308954100	9.73	90.27	73673816	11048189884	74853	1086853	82780628	57.71	8386	334
K10	Jejunum	271456384	40718457600	99.95	0.05	161300	24180393	2688	5521	1270000	41.82	586	244	73299080	10994862000	11.71	88.29	64330390	9646652873	77871	1086852	77018396	59	3374	297
K11	Jejunum	222195534	33329330100	99.95	0.05	122908	18422985	1603	4973	931519	38.52	757	262	78897078	11834561700	11.01	88.99	69858372	10475280021	69881	1086962	78082926	56.79	6573	337
K12	Jejunum	132520184	19878027600	99.97	0.03	44946	6734965	888	4945	411602	42.15	501	252	83088552	12463282800	5.07	94.93	78606462	11788154790	70008	1086966	79416996	58.47	4659	352
H1	Ileum	130360660	19554099000	99.96	0.04	53340	7987816	1165	4892	521484	42.42	529	236	123698862	18554829300	38.04	61.96	76490338	11470027326	35046	853140	50433487	51.76	15266	380
H2	Ileum	157073448	23561017200	99.94	0.06	104932	15722312	1743	4972	825827	41.06	571	244	86149248	12922387200	15.54	84.46	72341998	10848436457	62382	1086851	89912026	57.26	8858	415
H3	Ileum	139502528	20925379200	99.95	0.05	82902	12423794	1111	5519	558844	41.08	603	249	86657590	12998638500	49.31	50.69	43848162	6575472119	36441	1318894	45871460	45.51	12537	346
H4	Ileum	179854892	26978233800	99.95	0.05	100606	15068290	2440	8581	1005321	43.82	475	231	93213048	13981957200	49.15	50.85	47302668	7093571285	48919	570275	68674317	47.67	10557	393
H5	Ileum	158145198	23721779700	99.96	0.04	75734	11347838	1291	4973	645808	40.27	607	247	104977742	15746661300	38.02	61.98	64915070	9734601566	64946	691289	92185909	51.04	9485	394
H6	Ileum	203009272	30451390800	99.94	0.06	124342	18640296	1474	4975	897351	38.01	760	269	76429526	11464428900	23.61	76.39	57922052	8685965259	60998	1087639	85141006	56.59	10043	398
H7	Ileum	185289770	27793465500	99.93	0.07	131974	19783335	1562	5242	886082	38.6	720	258	86913382	13037007300	44.51	55.49	48143846	7219420649	13128	328432	28949441	43.58	30726	593
H8	Ileum	139742874	20961431100	99.93	0.07	99072	14846589	2045	8174	938024	39.33	570	235	68916322	10337448300	27.38	72.62	49965380	7492362694	17003	543939	27424077	38.36	22689	397
H9	Ileum	287237602	43085640300	99.95	0.05	142126	21306561	1709	4963	972426	38.9	725	262	94986474	14247971100	47.1	52.9	50103708	7512959982	35222	408257	51378415	47.16	17069	374
H10	Ileum	247798586	37169787900	99.94	0.06	160182	24010523	4922	9273	1910871	44.09	381	234	68250790	10237618500	38.03	61.97	42108304	6314339561	26298	113216	26931413	38.31	3568	313
H11	Ileum	161411650	24211747500	99.93	0.07	114576	17176345	2107	4914	1037220	38.64	619	245	92238088	13835713200	10.56	89.44	82120772	12314112634	74711	561577	93900206	54.56	13035	346
H12	Ileum	251719184	37757877600	99.92	0.08	208818	31305526	2663	9386	1346656	41.98	659	243	94765864	14214879600	1.36	98.64	93173570	13971892444	37122	1086960	69733562	57.5	22455	494
M1	Cecum	146335150	21950272500	99.64	0.36	532500	79637733	37403	4978	13980068	51.31	374	229	145553012	21832951800	2.14	97.86	142011138	21293386233	95204	887761	121647693	54.88	15582	347
M2	Cecum	144023420	21603513000	99.93	0.07	110446	16541770	2633	4978	965828	42.29	347	228	98741764	14811264600	10.21	89.79	88317536	13243806972	45351	519528	99507217	57.05	37714	578
M3	Cecum	136730946	20509641900	99.87	0.13	182310	27288783	12037	5216	3854832	50.04	280	223	99101168	14865175200	26.26	73.74	72925230	10935698477	102507	779431	132110845	47.59	8743	367
M4	Cecum	131067444	19660116600	99.95	0.05	72424	10846115	1588	7603	665422	40.96	484	235	98693032	14803954800	0.03	99.97	98517836	14773281827	16941	256399	19598164	50.75	8377	323
M5	Cecum	143688922	21553338300	99.91	0.09	128818	19296927	3237	4928	1100531	43.23	277	228	82275654	12341348100	13.77	86.23	70751456	10609875694	64197	774882	100273594	49.8	14827	419
M6	Cecum	187516354	28127453100	99.94	0.06	123142	18454491	3569	4971	1384705	41.01	404	229	84538032	12680704800	1.84	98.16	82743690	12408271136	66737	889037	100145322	53.84	21221	390
M7	Cecum	122305830	18345874500	99.93	0.07	94662	14189449	1858	4984	845505	38.51	555	238	80020606	12003090900	3.78	96.22	76772306	11512487678	46376	819510	90735041	56.77	33958	499
M8	Cecum	66019946	9902991900	99.92	0.08	55438	8307279	1195	4937	525515	37.95	519	233	83192206	12478830900	0.68	99.32	82355252	12349168898	63456	1086850	88298937	55.49	17265	338
M9	Cecum	227474222	34121133300	99.78	0.22	510962	76584993	23621	23539	7193558	44.6	270	224	98635992	14795398800	1.81	98.19	96580514	14481989155	26798	310468	30681757	56.97	7830	327
M10	Cecum	192600720	28890108000	99.91	0.09	186348	27928883	6291	7286	2214243	42.58	304	228	80218748	12032812200	1.88	98.12	78484540	11768581283	39338	458400	83772834	54.85	31127	549
M11	Cecum	245725422	36858813300	99.95	0.05	124780	18692761	5913	7774	2318395	37.25	412	232	75867856	11380178400	6.57	93.43	70651732	10595070089	48564	946491	83408161	57.41	12627	481
M12	Cecum	136065544	20409831600	99.94	0.06	92306	13831032	2243	4981	931827	39	476	233	137137676	20570651400	17.22	82.78	113226682	16979396664	54066	600481	101982058	54.12	17617	509
J1	Colon	173636606	26045490900	99.88	0.12	222314	33318487	4654	8228	1562485	43.23	274	228	141022022	21153303300	27.61	72.39	101149490	15085026776	904007	1155979	687045763	50.63	1387	274
J2	Colon	175655152	26348272800	99.94	0.06	107746	16138213	2093	4957	884002	40.07	484	236	144235716	21635357400	42.06	57.94	83352360	12498738547	100608	863630	135106548	49.91	16283	363
J3	Colon	166662800	24999420000	99.92	0.08	140662	21072295	3432	4962	1167388	42.93	276	228	159048616	23857292400	13.42	86.58	137281304	20580073329	43921	730622	105148518	53.29	44828	672
J4	Colon	184627498	27694124700	99.95	0.05	98656	14771663	1963	5244	824406	40.95	504	234	158476956	23771543400	28.75	71.25	112598332	16882830900	39981	960307	99669578	51.92	45991	735
J5	Colon	167240772	25086115800	99.92	0.08	136998	20528079	2337	4969	890141	42.34	381	230	117688686	17653302900	0.97	99.03	116119994	17411937459	65882	1321439	84725875	51.6	74026	274
J6	Colon	213674948	32051242200	99.93	0.07	152786	22894763	3040	6768	1271592	39.66	494	233	109823694	16473554100	17.95	82.05	89795380	13464248331	375895	1177670	196471665	49.44	531	245
J7	Colon	269275758	40391363700	99.93	0.07	213208	31958297	2951	4977	1322784	39.92	551	239	91268364	13690254600	1.94	98.06	89217120	13377597807	27790	1320295	68237184	52.27	88052	662
J8	Colon	143169524	21475428600	99.93	0.07	100524	15063848	1719	8170	790486	39.19	591	236	100380062	15057009300	2.19	97.81	97879486	14675989234	25307	1318887	67659146	52.35	84578	811
J9	Colon	191310282	28696542300	99.88	0.12	239396	35883028	6362	4975	2195274	41.78	278	229	76595596	11489339400	80.37	19.63	14957396	2242786617	55590	466294	62622385	53.58	6989	331
J10	Colon	170453472	25568020800	99.93	0.07	122010	18289951	2276	6825	1034552	39.76	551	240	84885454	12732818100	72.2	27.8	23529394	3528002261	60807	1177671	87703641	49.97	12199	388
J11	Colon	296006042	44400906300	99.92	0.08	260658	39073214	11213	11783	4813200	37.95	489	238	195732294	29359844100	75.32	24.68	48140012	7217022061	58984	910324	107417516	50.73	32278	459
J12	Colon	157886072	23682910800	99.9	0.1	156892	23516348	2733	6834	1156080	39.4	491	237	80247154	12037073100	79.63	20.37	16273714	2440270838	52072	725837	89118138	51.24	18862	444
D1	Rectum	145738918	21860837700	99.93	0.07	104732	15699888	1650	4974	833862	38.79	634	248	81118670	12167800500	66.87	33.13	26750662	4010450349	49118	1445643	56141011	50.88	5500	345
D2	Rectum	150509330	22576399500	99.92	0.08	132392	19843653	2243	5250	1011097	38.66	544	241	70213114	10531967100	89.61	10.39	7249160	1087040443	35789	1037729	35448145	46.08	7006	288
D3	Rectum	222657344	33398601600	99.93	0.07	169988	25477045	1656	4978	873121	39.35	704	249	77304894	11595734100	54.92	45.08	34713816	5203641783	40517	1078391	44212016	47.17	16700	304
D4	Rectum	199574406	29936160900	99.93	0.07	154514	23160061	2412	4979	1112856	38.86	572	240	72931998	10939799700	85.88	14.12	10248888	1536665224	66642	833009	62701365	43.36	3897	279
D5	Rectum	204817184	30722577600	99.93	0.07	147650	22133137	2115	4975	967453	40.35	567	242	76282262	11442339300	93.1	6.9	5240942	785583959	58963	660542	47191488	44.32	2162	268
D6	Rectum	170506034	25575905100	99.87	0.13	222432	33337174	4462	8242	1631416	40.1	306	230	87468112	13120216800	93.2	6.8	5930008	889116110	58206	1037664	47411238	41.6	2031	270
D7	Rectum	165986008	24897901200	99.92	0.08	144572	21669461	1735	8253	908312	38.52	690	244	68034100	10205115000	86.23	13.77	9329546	1399115560	43078	1073562	52941004	49.29	10625	354
D8	Rectum	138546084	20781912600	99.93	0.07	105462	15805298	1604	4956	858275	38.22	713	247	81298128	12194719200	72.04	27.96	22650078	3396199829	40401	847063	58131993	49.84	14107	398
D9	Rectum	166384712	24957706800	99.91	0.09	149718	22441901	2671	5061	1153116	39.17	525	236	74337930	11150689500	78.99	21.01	15549994	2331631751	116867	1177642	105279781	47.83	2252	293
D10	Rectum	228381072	34257160800	99.92	0.08	183044	27438628	3077	4980	1354735	40.97	549	235	79882008	11982301200	85.1	14.9	11853190	1777298258	93953	1073854	83664106	47.98	2455	279
D11	Rectum	256569776	38485466400	99.92	0.08	213138	31947495	5250	6649	2168975	37.19	436	236	71279834	10691975100	46.85	53.15	37604524	5637370185	29453	1165861	85074201	52.91	61453	862
D12	Rectum	194551078	29182661700	99.91	0.09	178328	26731043	1760	4983	998352	38.24	769	253	69602634	10440395100	74.53	25.47	17614532	2641015063	46095	626387	78244042	51.2	40111	389
																			1380723087932

## Sheet: Table S2
Table S2. Genomic statistics for 1,907 MAGs with completeness ≥ 50% and contamination ≤ 10% from the gastrointestinal epithelium of dairy cattle
Genome name	Method	Domain	Phylum	Class	Order	Family	Genus	Species	Completeness	Contamination	# of contigs	Largest contig	Genome size (bp)	GC content (%)	N50	N90	Quality	CDS	tRNA	5S rRNA	23S rRNA	16S rRNA
B_SemiBinn_bin.7	Conventional seq	d__Bacteria	p__Bacteroidota	c__Bacteroidia	o__Bacteroidales	f__Bacteroidaceae	g__Prevotella	s__Prevotella sp900314755	96.11	5.25	175	141902	4.08002e+06	45.75	44267	11144	Medium quality	3668	55	1	0	0
B_SemiBinn_bin.20	Conventional seq	d__Bacteria	p__Pseudomonadota	c__Gammaproteobacteria	o__Enterobacterales	f__Succinivibrionaceae	g__UBA2804	s__UBA2804 sp900319705	88.98	0.57	229	58255	2.44518e+06	43.75	13479	4439	Medium quality	1806	38	0	0	1
L7_SemiBinn_bin.9	Conventional seq	d__Bacteria	p__Bacteroidota	c__Bacteroidia	o__Bacteroidales	f__Bacteroidaceae	g__Prevotella	s__Prevotella sp900314915	88.68	0.49	197	40202	2.12499e+06	49.74	12294	4875	Medium quality	1657	30	0	0	0
B_SemiBinn_bin.41	Conventional seq	d__Bacteria	p__Bacteroidota	c__Bacteroidia	o__Bacteroidales	f__Bacteroidaceae	g__Prevotella	s__Prevotella sp900314915	88.66	0.86	229	37124	2.16883e+06	49.81	10846	4388	Medium quality	1697	27	0	0	0
L_SemiBinn_bin.7	Conventional seq	d__Archaea	p__Thermoplasmatota	c__Thermoplasmata	o__Methanomassiliicoccales	f__Methanomethylophilaceae	g__UBA71	s__	86.79	1.41	175	33247	1.42232e+06	58.31	8561	3701	Medium quality	1260	34	1	0	0
B_SemiBinn_bin.35	Conventional seq	d__Bacteria	p__Bacteroidota	c__Bacteroidia	o__Bacteroidales	f__Bacteroidaceae	g__Prevotella	s__Prevotella sp002342665	86.78	0.91	266	42379	2.75666e+06	53.37	11744	4249	Medium quality	1996	28	0	0	0
L_SemiBinn_bin.4	Conventional seq	d__Bacteria	p__Bacteroidota	c__Bacteroidia	o__Bacteroidales	f__Bacteroidaceae	g__Prevotella	s__Prevotella sp900314915	86.58	0.06	204	40205	2.13952e+06	49.63	11661	4351	Medium quality	1627	23	0	0	0
B7_SemiBinn_bin.19	Conventional seq	d__Bacteria	p__Cyanobacteriota	c__Vampirovibrionia	o__Gastranaerophilales	f__Gastranaerophilaceae	g__Zag111	s__	86.32	0.85	78	63231	2.14809e+06	36.01	38427	13654	Medium quality	1732	42	0	0	0
B_SemiBinn_bin.17	Conventional seq	d__Bacteria	p__Cyanobacteriota	c__Vampirovibrionia	o__Gastranaerophilales	f__Gastranaerophilaceae	g__Zag111	s__	86.32	0.85	94	63125	2.34148e+06	36.29	33273	12636	Medium quality	1953	39	0	0	0
B7_SemiBinn_bin.45	Conventional seq	d__Bacteria	p__Bacteroidota	c__Bacteroidia	o__Bacteroidales	f__Bacteroidaceae	g__Prevotella	s__Prevotella sp900314915	85.28	0.86	212	37384	2.07264e+06	49.66	10614	4222	Medium quality	1522	21	0	0	0
B_SemiBinn_bin.33	Conventional seq	d__Bacteria	p__Pseudomonadota	c__Gammaproteobacteria	o__Burkholderiales	f__Rhodocyclaceae	g__JAFZMK01	s__JAFZMK01 sp017444505	84.87	0.21	239	44378	2.02176e+06	62.92	8579	3540	Medium quality	1662	31	0	0	0
Z_SemiBinn_bin.10	Conventional seq	d__Bacteria	p__Pseudomonadota	c__Alphaproteobacteria	o__Acetobacterales	f__Acetobacteraceae	g__Acetobacter	s__Acetobacter sp017413025	84.08	1.7	185	42803	1.90485e+06	41.22	12791	3582	Medium quality	1401	29	0	0	0
Z_SemiBinn_bin.0	Conventional seq	d__Bacteria	p__Pseudomonadota	c__Alphaproteobacteria	o__Acetobacterales	f__Acetobacteraceae	g__	s__	83.63	1.98	28	279404	1.49182e+06	38.61	88373	36168	Medium quality	1089	43	0	0	0
Z11_SemiBinn_bin.0	Conventional seq	d__Bacteria	p__Pseudomonadota	c__Alphaproteobacteria	o__Acetobacterales	f__Acetobacteraceae	g__	s__	83.13	0	19	299897	1.48278e+06	38.05	148839	37405	Medium quality	1051	41	0	0	0
L_SemiBinn_bin.6	Conventional seq	d__Bacteria	p__Bacteroidota	c__Bacteroidia	o__Bacteroidales	f__Tenuifilaceae	g__RGIG6076	s__	82.19	1.67	297	37411	2.37305e+06	50.27	7540	3381	Medium quality	1732	21	0	0	0
B7_SemiBinn_bin.14	Conventional seq	d__Bacteria	p__Bacteroidota	c__Bacteroidia	o__Bacteroidales	f__Paludibacteraceae	g__RF16	s__RF16 sp900318245	82.16	0	136	88841	2.2185e+06	51.11	17611	6325	Medium quality	1517	33	0	0	0
B7_SemiBinn_bin.66	Conventional seq	d__Bacteria	p__Bacteroidota	c__Bacteroidia	o__Bacteroidales	f__UBA932	g__Cryptobacteroides	s__Cryptobacteroides sp900316045	79.15	1.35	327	29346	2.56837e+06	49.13	7116	3555	Medium quality	1690	21	0	0	0
B_SemiBinn_bin.14	Conventional seq	d__Bacteria	p__Bacteroidota	c__Bacteroidia	o__Bacteroidales	f__Paludibacteraceae	g__RF16	s__RF16 sp900318245	78.02	1.08	151	88909	2.25142e+06	51.19	14442	6018	Medium quality	1465	31	0	0	0
Z_SemiBinn_bin.14	Conventional seq	d__Bacteria	p__Bacillota_I	c__Bacilli_A	o__Mycoplasmatales	f__Mycoplasmoidaceae	g__RGIG1987	s__RGIG1987 sp017633195	77.82	0	119	25981	948972	25.01	7622	3250	Medium quality	681	38	0	1	1
B_SemiBinn_bin.21	Conventional seq	d__Bacteria	p__Pseudomonadota	c__Gammaproteobacteria	o__Enterobacterales	f__Succinivibrionaceae	g__UBA2810	s__UBA2810 sp900317945	77.01	0.96	276	57921	2.80913e+06	57.41	13451	3406	Medium quality	1922	33	0	0	0
B_SemiBinn_bin.26	Conventional seq	d__Bacteria	p__Bacteroidota	c__Bacteroidia	o__Bacteroidales	f__Muribaculaceae	g__Sodaliphilus	s__Sodaliphilus sp900320055	76.81	0.88	240	53195	2.6345e+06	54.17	10349	4199	Medium quality	1716	24	0	0	0
B_SemiBinn_bin.13	Conventional seq	d__Bacteria	p__Bacteroidota	c__Bacteroidia	o__Bacteroidales	f__Muribaculaceae	g__Sodaliphilus	s__Sodaliphilus sp900319525	76.27	2.4	249	92682	3.22915e+06	53.62	13414	4314	Medium quality	2033	23	1	0	0
Z_SemiBinn_bin.13	Conventional seq	d__Bacteria	p__Bacteroidota	c__Bacteroidia	o__Bacteroidales	f__Bacteroidaceae	g__Prevotella	s__Prevotella sp002342665	76.12	1.11	401	26536	3.39964e+06	53.02	7728	3702	Medium quality	2339	19	0	0	0
W10_SemiBinn_bin.4	Conventional seq	d__Bacteria	p__Pseudomonadota	c__Gammaproteobacteria	o__Enterobacterales	f__Succinivibrionaceae	g__UBA2810	s__UBA2810 sp900317945	75.57	0.57	310	31744	2.83097e+06	57.36	8077	3435	Medium quality	1909	30	0	0	0
B7_SemiBinn_bin.23	Conventional seq	d__Bacteria	p__Pseudomonadota	c__Gammaproteobacteria	o__Enterobacterales	f__Succinivibrionaceae	g__UBA2810	s__UBA2810 sp900317945	73.85	1.53	238	58076	2.65929e+06	58.11	13685	3406	Medium quality	1735	24	0	0	0
B1_SemiBinn_bin.33	Conventional seq	d__Bacteria	p__Campylobacterota	c__Campylobacteria	o__Campylobacterales	f__Campylobacteraceae	g__Campylobacter_B	s__Campylobacter_B sp017469645	73.72	2.32	382	8538	1.30655e+06	36.07	2926	1477	Medium quality	923	17	0	0	0
B_SemiBinn_bin.28	Conventional seq	d__Bacteria	p__Bacillota_A	c__Clostridia	o__Lachnospirales	f__Lachnospiraceae	g__Butyrivibrio	s__	72.55	2.38	244	49408	2.7747e+06	53.88	10259	4000	Medium quality	2066	14	0	0	0
W_SemiBinn_bin.32	Conventional seq	d__Archaea	p__Thermoplasmatota	c__Thermoplasmata	o__Methanomassiliicoccales	f__Methanomethylophilaceae	g__SIG5	s__	72.26	0.45	209	14962	1.26445e+06	34.94	4589	2708	Medium quality	924	25	1	0	0
W_SemiBinn_bin.18	Conventional seq	d__Archaea	p__Thermoplasmatota	c__Thermoplasmata	o__Methanomassiliicoccales	f__Methanomethylophilaceae	g__UBA71	s__	71.78	0	195	23332	1.57285e+06	58.45	6634	3250	Medium quality	1120	29	0	0	0
Z_SemiBinn_bin.1	Conventional seq	d__Bacteria	p__Actinomycetota	c__Actinomycetes	o__Actinomycetales	f__Bifidobacteriaceae	g__RGIG1476	s__RGIG1476 sp017632945	70.06	0	78	38503	856048	50.02	9632	3860	Medium quality	542	35	0	1	1
Z_SemiBinn_bin.12	Conventional seq	d__Bacteria	p__Pseudomonadota	c__Gammaproteobacteria	o__Enterobacterales	f__Succinivibrionaceae	g__UBA2810	s__UBA2810 sp002351705	69.97	3.64	303	31961	3.12124e+06	56.74	9020	3569	Medium quality	1973	23	2	0	0
Z11_SemiBinn_bin.2	Conventional seq	d__Bacteria	p__Bacillota_I	c__Bacilli_A	o__Mycoplasmatales	f__Mycoplasmoidaceae	g__RGIG1987	s__RGIG1987 sp017633195	69.67	1.54	73	23084	626989	23.72	6950	3056	Medium quality	413	25	0	0	0
B7_SemiBinn_bin.28	Conventional seq	d__Bacteria	p__Bacillota_A	c__Clostridia	o__Lachnospirales	f__Lachnospiraceae	g__Butyrivibrio	s__Butyrivibrio sp017446125	69.1	2.49	249	51806	2.59662e+06	53.89	9003	3562	Medium quality	1791	11	0	0	0
Z6_SemiBinn_bin.1	Conventional seq	d__Bacteria	p__Bacillota_I	c__Bacilli_A	o__Mycoplasmatales	f__Mycoplasmoidaceae	g__RGIG1987	s__RGIG1987 sp017633195	67.92	0.77	108	21496	832559	23.92	5883	3021	Medium quality	488	16	1	0	0
L7_SemiBinn_bin.19	Conventional seq	d__Bacteria	p__Campylobacterota	c__Campylobacteria	o__Campylobacterales	f__Campylobacteraceae	g__Campylobacter_B	s__Campylobacter_B sp017469645	67.43	0.15	175	21189	1.45795e+06	35.96	6117	3268	Medium quality	931	27	0	0	0
W10_SemiBinn_bin.5	Conventional seq	d__Bacteria	p__Desulfobacterota	c__Desulfobulbia	o__Desulfobulbales	f__Desulfobulbaceae	g__Desulfobulbus	s__	66.91	1.79	313	24236	2.17016e+06	58.34	4946	2846	Medium quality	1270	18	0	0	0
B_SemiBinn_bin.23	Conventional seq	d__Bacteria	p__Pseudomonadota	c__Gammaproteobacteria	o__Enterobacterales	f__Succinivibrionaceae	g__UBA2804	s__UBA2804 sp902761645	66.44	0.29	232	56152	2.68028e+06	42.21	8908	4009	Medium quality	1432	22	0	0	0
B_SemiBinn_bin.64	Conventional seq	d__Bacteria	p__Bacteroidota	c__Bacteroidia	o__Bacteroidales	f__Bacteroidaceae	g__Prevotella	s__Prevotella mizrahii	66.4	2.67	478	26750	3.86473e+06	51.46	5915	3164	Medium quality	2268	20	0	0	0
L_SemiBinn_bin.26	Conventional seq	d__Bacteria	p__Campylobacterota	c__Campylobacteria	o__Campylobacterales	f__Campylobacteraceae	g__Campylobacter_B	s__Campylobacter_B sp017469645	65.71	0.81	172	16597	1.39201e+06	36.18	5891	3157	Medium quality	828	14	0	0	0
B_SemiBinn_bin.100	Conventional seq	d__Bacteria	p__Bacillota_I	c__Bacilli_A	o__Mycoplasmatales	f__Mycoplasmoidaceae	g__Malacoplasma_A	s__Malacoplasma_A sp902791895	65.51	0.38	98	17297	739860	28.83	5254	2879	Medium quality	460	14	0	0	0
B1_SemiBinn_bin.1	Conventional seq	d__Bacteria	p__Pseudomonadota	c__Gammaproteobacteria	o__Enterobacterales	f__Succinivibrionaceae	g__UBA2804	s__UBA2804 sp900319705	64.33	0	136	52110	2.37099e+06	45.97	15575	5391	Medium quality	1250	22	0	0	0
Z9_SemiBinn_bin.15	Conventional seq	d__Bacteria	p__Bacillota_I	c__Bacilli_A	o__Mycoplasmatales	f__Mycoplasmoidaceae	g__RGIG1987	s__RGIG1987 sp017633195	63.64	0.77	102	13558	791992	23.36	5413	2922	Medium quality	484	21	0	0	0
B7_SemiBinn_bin.144	Conventional seq	d__Bacteria	p__Bacillota_I	c__Bacilli_A	o__Mycoplasmatales	f__Mycoplasmoidaceae	g__Malacoplasma_A	s__Malacoplasma_A sp902791895	63.46	0.77	81	17297	649778	28.92	5235	3059	Medium quality	395	13	0	0	0
B1_SemiBinn_bin.5	Conventional seq	d__Bacteria	p__Bacteroidota	c__Bacteroidia	o__Bacteroidales	f__Muribaculaceae	g__Sodaliphilus	s__Sodaliphilus sp900318345	63.35	0.75	325	31705	3.21685e+06	52.19	7049	3615	Medium quality	1774	25	0	0	0
L_SemiBinn_bin.13	Conventional seq	d__Bacteria	p__Pseudomonadota	c__Gammaproteobacteria	o__Enterobacterales	f__Succinivibrionaceae	g__UBA2810	s__UBA2810 sp900317945	63.24	0.48	413	23953	3.21997e+06	56.77	5200	2859	Medium quality	1893	22	0	0	0
B_SemiBinn_bin.73	Conventional seq	d__Bacteria	p__Bacteroidota	c__Bacteroidia	o__Bacteroidales	f__Bacteroidaceae	g__Prevotella	s__Prevotella sp902769805	62.64	0.99	360	23598	2.96487e+06	46.71	5455	3014	Medium quality	1585	11	0	0	0
W_SemiBinn_bin.19	Conventional seq	d__Bacteria	p__Desulfobacterota	c__Desulfobulbia	o__Desulfobulbales	f__Desulfobulbaceae	g__Desulfobulbus	s__	61.7	0.6	271	22964	1.91241e+06	58.31	4387	2755	Medium quality	1019	10	0	0	0
L7_SemiBinn_bin.18	Conventional seq	d__Bacteria	p__Bacteroidota	c__Bacteroidia	o__Bacteroidales	f__Tenuifilaceae	g__RGIG6076	s__	61.63	0.98	281	21241	2.25851e+06	50.42	5278	2990	Medium quality	1263	23	0	0	0
W_SemiBinn_bin.25	Conventional seq	d__Bacteria	p__Bacteroidota	c__Bacteroidia	o__Bacteroidales	f__Bacteroidaceae	g__Prevotella	s__Prevotella sp900314915	61.56	0.57	267	17870	2.1708e+06	49.81	5225	2970	Medium quality	1230	14	0	0	0
L_SemiBinn_bin.28	Conventional seq	d__Bacteria	p__Bacteroidota	c__Bacteroidia	o__Bacteroidales	f__WCHB1-69	g__RUG11690	s__RUG11690 sp902771655	59.7	0.54	285	15969	2.23298e+06	44.64	4785	2910	Medium quality	1190	17	0	0	0
B_SemiBinn_bin.126	Conventional seq	d__Bacteria	p__Bacteroidota	c__Bacteroidia	o__Bacteroidales	f__Bacteroidaceae	g__Prevotella	s__Prevotella bryantii	59.5	0.62	360	14308	2.70958e+06	38.69	4663	2916	Medium quality	1238	9	0	0	0
B_SemiBinn_bin.12	Conventional seq	d__Bacteria	p__Bacteroidota	c__Bacteroidia	o__Bacteroidales	f__Muribaculaceae	g__Sodaliphilus	s__Sodaliphilus sp900318535	58.57	5.17	282	35033	3.45101e+06	53.92	8971	3708	Medium quality	1807	22	1	0	0
L_SemiBinn_bin.18	Conventional seq	d__Archaea	p__Thermoplasmatota	c__Thermoplasmata	o__Methanomassiliicoccales	f__Methanomethylophilaceae	g__SIG5	s__	57.39	0	211	21307	1.53303e+06	35	4081	2751	Medium quality	853	12	1	0	0
L8_SemiBinn_bin.2	Conventional seq	d__Bacteria	p__Desulfobacterota	c__Desulfobulbia	o__Desulfobulbales	f__Desulfobulbaceae	g__Desulfobulbus	s__	57.39	1.79	336	13280	1.88263e+06	58.05	3523	2047	Medium quality	1003	10	0	0	0
B_SemiBinn_bin.129	Conventional seq	d__Bacteria	p__Pseudomonadota	c__Gammaproteobacteria	o__Burkholderiales	f__Neisseriaceae	g__RGIG9985	s__RGIG9985 sp017518785	56.89	0.21	277	13778	2.14282e+06	35.91	4614	2738	Medium quality	1128	6	0	0	0
B_SemiBinn_bin.115	Conventional seq	d__Bacteria	p__Bacteroidota	c__Bacteroidia	o__Bacteroidales	f__UBA932	g__Cryptobacteroides	s__Cryptobacteroides sp900317925	56.82	0.24	275	15270	2.41726e+06	56.98	5410	3008	Medium quality	1246	25	0	0	1
B7_SemiBinn_bin.89	Conventional seq	d__Bacteria	p__Bacteroidota	c__Bacteroidia	o__Bacteroidales	f__Bacteroidaceae	g__Prevotella	s__Prevotella sp902769805	56.52	0.65	304	23598	2.7868e+06	47.04	5577	3068	Medium quality	1338	9	0	0	0
L10_SemiBinn_bin.0	Conventional seq	d__Bacteria	p__Desulfobacterota	c__Desulfobulbia	o__Desulfobulbales	f__Desulfobulbaceae	g__Desulfobulbus	s__	55.11	0.43	349	19674	1.91279e+06	57.83	3263	1879	Medium quality	993	14	0	0	1
W_SemiBinn_bin.43	Conventional seq	d__Bacteria	p__Bacteroidota	c__Bacteroidia	o__Bacteroidales	f__Tenuifilaceae	g__RGIG6076	s__	55.05	0.51	318	13516	2.38681e+06	50.83	4228	2747	Medium quality	1159	20	0	0	0
W_SemiBinn_bin.23	Conventional seq	d__Bacteria	p__Campylobacterota	c__Campylobacteria	o__Campylobacterales	f__Campylobacteraceae	g__Campylobacter_B	s__Campylobacter_B sp017469645	54.91	0	162	21534	1.46842e+06	36.08	5403	2885	Medium quality	739	5	0	0	0
B8_SemiBinn_bin.0	Conventional seq	d__Bacteria	p__Pseudomonadota	c__Gammaproteobacteria	o__Enterobacterales	f__Succinivibrionaceae	g__UBA2810	s__UBA2810 sp900317945	54	2.11	238	32962	2.78738e+06	58.32	6816	3772	Medium quality	1393	12	0	0	0
Z_SemiBinn_bin.24	Conventional seq	d__Bacteria	p__Actinomycetota	c__Actinomycetes	o__Actinomycetales	f__Bifidobacteriaceae	g__RGIG1476	s__RGIG1476 sp017965665	53.39	0.21	99	12629	861122	57.71	4986	2899	Medium quality	475	10	0	0	0
W_SemiBinn_bin.37	Conventional seq	d__Bacteria	p__Desulfobacterota	c__Desulfobulbia	o__Desulfobulbales	f__Desulfobulbaceae	g__Desulfobulbus	s__	52.57	6.58	449	14507	3.21866e+06	66.08	3825	2656	Medium quality	1621	12	0	0	0
W9_SemiBinn_bin.9	Conventional seq	d__Bacteria	p__Desulfobacterota	c__Desulfobulbia	o__Desulfobulbales	f__Desulfobulbaceae	g__Desulfobulbus	s__	52.36	0.1	288	10946	2.28575e+06	58.07	4233	2788	Medium quality	1106	8	0	0	0
L_SemiBinn_bin.40	Conventional seq	d__Bacteria	p__Bacillota_A	c__Clostridia	o__Christensenellales	f__MGBC116941	g__MGBC116941	s__	51.99	0	168	12424	1.45112e+06	40.19	4565	2806	Medium quality	722	4	0	0	0
B1_SemiBinn_bin.14	Conventional seq	d__Bacteria	p__Pseudomonadota	c__Gammaproteobacteria	o__Burkholderiales	f__Neisseriaceae	g__RGIG9985	s__	51.71	1.36	326	15372	1.62436e+06	41.92	2799	1547	Medium quality	783	12	0	0	0
B_SemiBinn_bin.104	Conventional seq	d__Bacteria	p__Bacteroidota	c__Bacteroidia	o__Bacteroidales	f__Bacteroidaceae	g__UBA4334	s__UBA4334 sp900316975	51.54	1.24	359	16689	3.01869e+06	48.04	4368	2767	Medium quality	1378	11	0	0	0
Z10_SemiBinn_bin.0	Conventional seq	d__Archaea	p__Thermoproteota	c__JANJXX01	o__	f__	g__	s__	50.71	6.94	297	106869	8.76797e+06	31.05	20032	8198	Medium quality	2257	23	0	0	0
B_SemiBinn_bin.105	Conventional seq	d__Bacteria	p__Bacillota_C	c__Negativicutes	o__Acidaminococcales	f__Acidaminococcaceae	g__Succiniclasticum	s__Succiniclasticum sp900315925	50.23	0.64	259	16333	2.24325e+06	49.84	4419	2757	Medium quality	1071	22	0	0	0
Z_SemiBinn_bin.2	Conventional seq	d__Archaea	p__Thermoproteota	c__JANJXX01	o__	f__	g__	s__	50.08	7.44	330	106861	9.42542e+06	30.89	19749	7737	Medium quality	2395	27	0	0	0
B7_SemiBinn_bin.1	Conventional seq	d__Bacteria	p__Bacteroidota	c__Bacteroidia	o__Bacteroidales	f__Bacteroidaceae	g__Prevotella	s__Prevotella sp900314655	98.48	0.62	62	265729	3.63271e+06	49.78	86052	26735	High-quality	2990	41	0	0	1
B7_SemiBinn_bin.12	Conventional seq	d__Bacteria	p__Campylobacterota	c__Campylobacteria	o__Campylobacterales	f__Campylobacteraceae	g__Campylobacter_B	s__	98.2	2.28	52	101469	1.43637e+06	38.48	48071	14912	High-quality	1465	34	0	0	0
B_SemiBinn_bin.1	Conventional seq	d__Bacteria	p__Bacteroidota	c__Bacteroidia	o__Bacteroidales	f__Bacteroidaceae	g__Prevotella	s__Prevotella sp900314655	97.78	1.02	95	214955	3.81984e+06	49.66	85725	22963	High-quality	3188	43	0	0	0
B_SemiBinn_bin.6	Conventional seq	d__Bacteria	p__Campylobacterota	c__Campylobacteria	o__Campylobacterales	f__Campylobacteraceae	g__Campylobacter_B	s__	97.47	1.51	70	142021	1.54634e+06	38.11	46578	10444	High-quality	1561	34	0	0	0
Z5_SemiBinn_bin.0	Conventional seq	d__Bacteria	p__Pseudomonadota	c__Alphaproteobacteria	o__Acetobacterales	f__Acetobacteraceae	g__Acetobacter	s__Acetobacter sp017474285	97.26	0.75	96	81123	1.83332e+06	42.42	32435	8233	High-quality	1614	41	0	0	0
B_SemiBinn_bin.11	Conventional seq	d__Bacteria	p__Bacteroidota	c__Bacteroidia	o__Bacteroidales	f__Bacteroidaceae	g__Prevotella	s__Prevotella sp900315635	96.96	4.72	394	98384	4.67302e+06	45.86	18913	5052	High-quality	4153	35	0	0	0
B7_SemiBinn_bin.4	Conventional seq	d__Bacteria	p__Bacteroidota	c__Bacteroidia	o__Bacteroidales	f__Bacteroidaceae	g__Prevotella	s__Prevotella sp900314755	96.67	0.65	58	171896	3.1183e+06	47.74	90712	24198	High-quality	2540	42	1	0	0
Z6_SemiBinn_bin.0	Conventional seq	d__Bacteria	p__Pseudomonadota	c__Alphaproteobacteria	o__Acetobacterales	f__Acetobacteraceae	g__Acetobacter	s__Acetobacter sp017413025	95.4	0.34	132	77344	1.72683e+06	41.64	21573	4896	High-quality	1475	40	1	1	0
B_SemiBinn_bin.24	Conventional seq	d__Bacteria	p__Pseudomonadota	c__Alphaproteobacteria	o__RF32	f__CAG-239	g__RUG410	s__	94.44	0	139	55940	1.5294e+06	39.12	14551	4682	High-quality	1427	37	1	1	1
B7_SemiBinn_bin.2	Conventional seq	d__Bacteria	p__Bacteroidota	c__Bacteroidia	o__Bacteroidales	f__F082	g__Limimorpha	s__Limimorpha sp900315175	94.35	0	30	208637	2.59122e+06	45.14	163746	42153	High-quality	2083	45	0	0	0
B7_SemiBinn_bin.5	Conventional seq	d__Bacteria	p__Bacteroidota	c__Bacteroidia	o__Bacteroidales	f__P3	g__UBA1711	s__UBA1711 sp900316055	93.82	0.54	47	168180	2.55037e+06	52.5	98973	22592	High-quality	2010	40	1	0	1
B_SemiBinn_bin.2	Conventional seq	d__Bacteria	p__Bacteroidota	c__Bacteroidia	o__Bacteroidales	f__F082	g__Limimorpha	s__Limimorpha sp900315175	93.82	0.7	82	185925	2.59006e+06	45.15	61570	13427	High-quality	2079	45	0	0	0
B7_SemiBinn_bin.0	Conventional seq	d__Bacteria	p__Bacteroidota	c__Bacteroidia	o__Bacteroidales	f__UBA932	g__Cryptobacteroides	s__Cryptobacteroides sp902774045	93.81	0	41	314785	2.22747e+06	49.25	109675	28579	High-quality	1740	43	0	0	0
B7_SemiBinn_bin.26	Conventional seq	d__Bacteria	p__Pseudomonadota	c__Alphaproteobacteria	o__RF32	f__CAG-239	g__RUG410	s__	93.74	0	121	54991	1.41848e+06	39.07	15212	5280	High-quality	1264	36	1	1	1
B9_SemiBinn_bin.2	Conventional seq	d__Bacteria	p__Bacteroidota	c__Bacteroidia	o__Bacteroidales	f__Bacteroidaceae	g__Prevotella	s__Prevotella sp900315635	93.64	1.14	191	73952	2.9254e+06	47.59	19266	7822	High-quality	2196	31	0	0	0
L_SemiBinn_bin.5	Conventional seq	d__Bacteria	p__Bacteroidota	c__Bacteroidia	o__Bacteroidales	f__Bacteroidaceae	g__Prevotella	s__Prevotella sp900315545	93.64	0	185	38065	2.06199e+06	46.73	12406	5816	High-quality	1578	28	0	0	0
W_SemiBinn_bin.10	Conventional seq	d__Bacteria	p__Bacteroidota	c__Bacteroidia	o__Bacteroidales	f__Bacteroidaceae	g__Prevotella	s__Prevotella sp900319895	93.36	1.42	204	40874	1.96076e+06	48.37	10642	4811	High-quality	1570	29	0	0	0
Z_SemiBinn_bin.5	Conventional seq	d__Bacteria	p__Pseudomonadota	c__Alphaproteobacteria	o__Acetobacterales	f__Acetobacteraceae	g__Acetobacter	s__Acetobacter sp017474285	93.28	0.25	140	56420	1.80488e+06	42.5	16901	4996	High-quality	1493	37	0	0	0
B_SemiBinn_bin.19	Conventional seq	d__Bacteria	p__Bacteroidota	c__Bacteroidia	o__Bacteroidales	f__UBA932	g__Cryptobacteroides	s__Cryptobacteroides sp900316045	93.23	1.35	263	61395	2.62248e+06	49	11492	4739	High-quality	1982	24	0	0	0
B7_SemiBinn_bin.13	Conventional seq	d__Bacteria	p__Bacteroidota	c__Bacteroidia	o__Bacteroidales	f__Bacteroidaceae	g__Prevotella	s__Prevotella sp002342665	93.11	0.77	164	99486	3.22622e+06	53.04	32319	8056	High-quality	2441	35	0	0	0
B_SemiBinn_bin.5	Conventional seq	d__Bacteria	p__Bacteroidota	c__Bacteroidia	o__Bacteroidales	f__UBA932	g__Cryptobacteroides	s__Cryptobacteroides sp902774045	92.83	0	59	145785	2.09247e+06	49.48	72453	17910	High-quality	1560	37	0	0	0
L7_SemiBinn_bin.12	Conventional seq	d__Bacteria	p__Bacteroidota	c__Bacteroidia	o__Bacteroidales	f__Bacteroidaceae	g__Prevotella	s__Prevotella sp900315545	92.46	0	206	27577	2.04865e+06	46.79	10801	5319	High-quality	1538	25	0	0	0
B_SemiBinn_bin.3	Conventional seq	d__Bacteria	p__Bacteroidota	c__Bacteroidia	o__Bacteroidales	f__P3	g__UBA1711	s__UBA1711 sp900316055	91.7	0.72	121	148476	2.65028e+06	52.42	40539	9334	High-quality	2102	36	1	0	0
B7_SemiBinn_bin.3	Conventional seq	d__Bacteria	p__Bacteroidota	c__Bacteroidia	o__Bacteroidales	f__Paludibacteraceae	g__RF16	s__RF16 sp902762355	91.13	1.72	56	193824	2.43547e+06	49.42	77052	17059	High-quality	1911	40	0	0	0
B_SemiBinn_bin.0	Conventional seq	d__Bacteria	p__Bacteroidota	c__Bacteroidia	o__Bacteroidales	f__Paludibacteraceae	g__RF16	s__RF16 sp902762355	90.47	1.68	77	219011	2.4537e+06	49.39	66830	13194	High-quality	1911	36	1	0	0
B9_SemiBinn_bin.1	Conventional seq	d__Bacteria	p__Bacteroidota	c__Bacteroidia	o__Bacteroidales	f__Bacteroidaceae	g__Prevotella	s__Prevotella sp002342665	90.02	0.52	163	79289	3.27271e+06	53	26126	9635	High-quality	2447	34	0	0	0
B_SemiBin_bin.1740	Dilute-MetaSeq	d__Bacteria	p__Pseudomonadota	c__Gammaproteobacteria	o__Burkholderiales	f__Burkholderiaceae	g__Pelomonas	s__Pelomonas sp003963075	100	7.34	107	380366	4.97027e+06	67.79	157542	33586	Medium quality	4951	71	4	3	4
D_SemiBin_bin.4	Dilute-MetaSeq	d__Bacteria	p__Pseudomonadota	c__Gammaproteobacteria	o__Xanthomonadales	f__Xanthomonadaceae	g__Stenotrophomonas	s__Stenotrophomonas maltophilia_G	100	6.9	54	292642	4.60787e+06	65.96	170494	55216	Medium quality	4542	77	2	0	0
J_SemiBin_bin.132	Dilute-MetaSeq	d__Bacteria	p__Pseudomonadota	c__Gammaproteobacteria	o__Pseudomonadales	f__Moraxellaceae	g__Acinetobacter	s__Acinetobacter johnsonii	100	5.48	80	230572	3.51266e+06	41.25	89817	23247	Medium quality	3534	67	6	0	0
K_SemiBin_bin.30	Dilute-MetaSeq	d__Bacteria	p__Bacteroidota	c__Bacteroidia	o__Sphingobacteriales	f__Sphingobacteriaceae	g__Sphingobacterium	s__Sphingobacterium sp000938735	100	9.05	40	525891	5.03886e+06	36.77	348201	65505	Medium quality	4722	77	3	0	0
W3_SemiBin_bin.13	Dilute-MetaSeq	d__Bacteria	p__Desulfobacterota	c__Desulfovibrionia	o__Desulfovibrionales	f__Desulfovibrionaceae	g__Desulfovibrio	s__	100	7.02	118	76016	1.78488e+06	59.79	23735	8214	Medium quality	1787	40	0	0	0
W9_SemiBin_bin.5	Dilute-MetaSeq	d__Bacteria	p__Bacillota_A	c__Clostridia	o__Saccharofermentanales	f__Saccharofermentanaceae	g__Firm-16	s__Firm-16 sp002368805	100	5.77	143	173842	2.4842e+06	48.93	33468	7186	Medium quality	2320	40	0	0	0
H5_SemiBin_bin.1	Dilute-MetaSeq	d__Bacteria	p__Bacteroidota	c__Bacteroidia	o__Sphingobacteriales	f__Sphingobacteriaceae	g__Sphingobacterium	s__Sphingobacterium sp000938735	99.84	5.71	42	536510	4.88418e+06	36.79	269950	72048	Medium quality	4328	62	0	0	0
D12_SemiBin_bin.0	Dilute-MetaSeq	d__Bacteria	p__Pseudomonadota	c__Alphaproteobacteria	o__Rhizobiales	f__Rhizobiaceae	g__Agrobacterium	s__Agrobacterium oryzihabitans	99.72	7.15	80	626387	5.21757e+06	59.47	171189	31069	Medium quality	5398	47	0	0	0
J1_SemiBin_bin.5	Dilute-MetaSeq	d__Bacteria	p__Pseudomonadota	c__Gammaproteobacteria	o__Xanthomonadales	f__Xanthomonadaceae	g__Stenotrophomonas	s__Stenotrophomonas maltophilia_G	99.66	6.45	40	414316	4.8649e+06	65.99	199839	64299	Medium quality	4747	69	1	0	0
Z_SemiBin_bin.214	Dilute-MetaSeq	d__Bacteria	p__Pseudomonadota	c__Gammaproteobacteria	o__Xanthomonadales	f__Xanthomonadaceae	g__Stenotrophomonas	s__Stenotrophomonas maltophilia_G	98.97	7.36	66	318781	4.83616e+06	65.6	201445	39912	Medium quality	4704	74	0	0	0
D_SemiBin_bin.25	Dilute-MetaSeq	d__Bacteria	p__Pseudomonadota	c__Gammaproteobacteria	o__Pseudomonadales	f__Moraxellaceae	g__Acinetobacter	s__Acinetobacter johnsonii	98.9	5.58	78	230933	3.49024e+06	41.36	95746	23551	Medium quality	3507	76	8	0	0
J10_SemiBin_bin.3	Dilute-MetaSeq	d__Bacteria	p__Bacteroidota	c__Bacteroidia	o__Sphingobacteriales	f__Sphingobacteriaceae	g__Sphingobacterium	s__Sphingobacterium nematocida	98.41	5.4	53	268906	4.40163e+06	39.64	147639	57364	Medium quality	3950	54	1	0	0
D7_SemiBin_bin.1	Dilute-MetaSeq	d__Bacteria	p__Bacteroidota	c__Bacteroidia	o__Sphingobacteriales	f__Sphingobacteriaceae	g__Sphingobacterium	s__Sphingobacterium nematocida	98.28	5.17	43	631859	4.51481e+06	39.78	186357	43954	Medium quality	4006	50	1	0	0
M1_SemiBin_bin.4	Dilute-MetaSeq	d__Bacteria	p__Pseudomonadota	c__Gammaproteobacteria	o__Burkholderiales	f__Burkholderiaceae	g__Cupriavidus	s__Cupriavidus metallidurans	98.28	8.62	94	429946	6.04044e+06	63.75	137213	33655	Medium quality	6002	52	0	0	0
S_SemiBin_bin.23	Dilute-MetaSeq	d__Bacteria	p__Pseudomonadota	c__Gammaproteobacteria	o__Burkholderiales	f__Burkholderiaceae	g__Pelomonas	s__Pelomonas sp003963075	98.28	6.11	48	329245	4.25252e+06	68.62	137716	49575	Medium quality	4075	63	1	0	0
Z_SemiBin_bin.176	Dilute-MetaSeq	d__Bacteria	p__Bacteroidota	c__Bacteroidia	o__Sphingobacteriales	f__Sphingobacteriaceae	g__Sphingobacterium	s__Sphingobacterium sp000938735	98.28	8.62	69	572514	5.35511e+06	39.25	273663	68437	Medium quality	4949	70	7	1	1
H1_SemiBin_bin.1	Dilute-MetaSeq	d__Bacteria	p__Bacteroidota	c__Bacteroidia	o__Flavobacteriales	f__Weeksellaceae	g__Chryseobacterium	s__Chryseobacterium sp029892225	98.04	6.37	31	559590	4.63663e+06	33.45	251618	77905	Medium quality	4387	68	0	0	0
K_SemiBin_bin.33	Dilute-MetaSeq	d__Bacteria	p__Pseudomonadota	c__Gammaproteobacteria	o__Xanthomonadales	f__Xanthomonadaceae	g__Stenotrophomonas	s__Stenotrophomonas maltophilia_G	97.8	6.07	66	359068	4.90252e+06	65.99	144350	36843	Medium quality	4648	73	3	0	0
H12_SemiBin_bin.4	Dilute-MetaSeq	d__Bacteria	p__Bacteroidota	c__Bacteroidia	o__Flavobacteriales	f__Weeksellaceae	g__Chryseobacterium	s__Chryseobacterium sp029892225	97.41	5.88	80	375611	4.65993e+06	33.52	124808	26621	Medium quality	4356	65	0	0	0
L10_SemiBin_bin.9	Dilute-MetaSeq	d__Bacteria	p__Bacteroidota	c__Bacteroidia	o__Bacteroidales	f__Tenuifilaceae	g__RGIG6076	s__	96.67	7.62	156	129677	2.92391e+06	50.46	31378	8461	Medium quality	2444	41	0	0	0
L_SemiBin_bin.1134	Dilute-MetaSeq	d__Bacteria	p__Bacillota_A	c__Clostridia	o__Oscillospirales	f__RGIG577	g__RGIG577	s__	96.64	5.37	91	106390	1.82612e+06	49.29	38686	9230	Medium quality	1701	39	1	0	0
J5_SemiBin_bin.1	Dilute-MetaSeq	d__Bacteria	p__Pseudomonadota	c__Gammaproteobacteria	o__Burkholderiales	f__Burkholderiaceae	g__Cupriavidus	s__Cupriavidus metallidurans	96.55	8.62	57	730620	6.37065e+06	63.94	273921	73283	Medium quality	6176	62	0	0	0
M_SemiBin_bin.53	Dilute-MetaSeq	d__Bacteria	p__Bacteroidota	c__Bacteroidia	o__Flavobacteriales	f__Weeksellaceae	g__Chryseobacterium	s__Chryseobacterium sp029892225	96.08	9.43	49	809505	4.51133e+06	33.59	180040	61122	Medium quality	4311	61	3	1	2
B9_SemiBin_bin.0	Dilute-MetaSeq	d__Bacteria	p__Bacteroidota	c__Bacteroidia	o__Chitinophagales	f__Chitinophagaceae	g__Sediminibacterium	s__Sediminibacterium sp017537025	96.06	5.44	66	347025	3.49111e+06	37.29	95006	22531	Medium quality	3109	34	1	1	1
W_SemiBin_bin.80	Dilute-MetaSeq	d__Bacteria	p__Bacteroidota	c__Bacteroidia	o__Bacteroidales	f__Bacteroidaceae	g__Prevotella	s__Prevotella sp900319895	95.66	5.83	194	41430	2.11032e+06	48.18	16355	4906	Medium quality	1856	49	0	0	0
H1_SemiBin_bin.3	Dilute-MetaSeq	d__Bacteria	p__Bacteroidota	c__Bacteroidia	o__Sphingobacteriales	f__Sphingobacteriaceae	g__Sphingobacterium	s__Sphingobacterium sp000938735	95.43	5.24	58	350359	5.04386e+06	36.69	147966	46966	Medium quality	4278	57	0	0	0
M_SemiBin_bin.18	Dilute-MetaSeq	d__Bacteria	p__Pseudomonadota	c__Gammaproteobacteria	o__Burkholderiales	f__Burkholderiaceae	g__Comamonas	s__Comamonas tsuruhatensis	95.3	9.12	206	200272	6.36329e+06	66.71	58437	15761	Medium quality	6110	73	2	2	1
L1_SemiBin_bin.16	Dilute-MetaSeq	d__Bacteria	p__Spirochaetota	c__Spirochaetia	o__Treponematales	f__Treponemataceae	g__Treponema_D	s__	93.64	6.18	182	90220	1.81674e+06	43.36	12893	4523	Medium quality	1564	27	0	0	0
W11_SemiBin_bin.7	Dilute-MetaSeq	d__Bacteria	p__Bacillota_I	c__Bacilli_A	o__Erysipelotrichales	f__Erysipelotrichaceae	g__UBA636	s__	93.54	8.98	104	120321	1.81179e+06	44.18	24186	8436	Medium quality	1813	30	0	0	0
S3_SemiBin_bin.3	Dilute-MetaSeq	d__Bacteria	p__Bacteroidota	c__Bacteroidia	o__Chitinophagales	f__Chitinophagaceae	g__Sediminibacterium	s__Sediminibacterium sp017537025	93.48	7.88	70	282463	3.46314e+06	37.26	99299	24340	Medium quality	3080	31	1	0	0
L9_SemiBin_bin.13	Dilute-MetaSeq	d__Bacteria	p__Spirochaetota	c__Spirochaetia	o__Treponematales	f__Treponemataceae	g__Treponema_D	s__	93.16	5.11	97	87970	2.38174e+06	37.16	30906	14222	Medium quality	2098	41	3	0	0
W10_SemiBin_bin.11	Dilute-MetaSeq	d__Bacteria	p__Bacillota_A	c__Clostridia	o__Lachnospirales	f__Lachnospiraceae	g__UBA6987	s__UBA6987 sp902783765	92.48	9.34	57	142287	1.88616e+06	53.39	62567	14255	Medium quality	1747	37	0	0	0
W_SemiBin_bin.206	Dilute-MetaSeq	d__Bacteria	p__Bacteroidota	c__Bacteroidia	o__Bacteroidales	f__Tannerellaceae	g__Tannerella	s__	92.25	7.13	306	125964	3.36983e+06	46.35	15940	4691	Medium quality	2952	38	1	0	0
L8_SemiBin_bin.11	Dilute-MetaSeq	d__Bacteria	p__Spirochaetota	c__Spirochaetia	o__Treponematales	f__Treponemataceae	g__Treponema_D	s__	91.86	5.59	127	83028	2.15671e+06	36.86	24081	6914	Medium quality	1872	39	1	0	0
W_SemiBin_bin.474	Dilute-MetaSeq	d__Bacteria	p__Bacteroidota	c__Bacteroidia	o__Bacteroidales	f__UBA932	g__Cryptobacteroides	s__Cryptobacteroides sp002472565	91.46	9.4	316	85830	2.49045e+06	53.02	12810	3211	Medium quality	2201	33	0	1	3
B4_SemiBin_bin.0	Dilute-MetaSeq	d__Bacteria	p__Bacteroidota	c__Bacteroidia	o__Chitinophagales	f__Chitinophagaceae	g__Sediminibacterium	s__Sediminibacterium sp902168225	91.08	6.9	54	506929	3.21664e+06	37.41	147044	28569	Medium quality	2725	33	1	1	1
L_SemiBin_bin.582	Dilute-MetaSeq	d__Bacteria	p__Bacteroidota	c__Bacteroidia	o__Bacteroidales	f__Bacteroidaceae	g__Prevotella	s__Prevotella sp900319895	90.84	5.35	185	64253	2.11182e+06	48.58	14415	5389	Medium quality	1740	35	0	0	0
W1_SemiBin_bin.7	Dilute-MetaSeq	d__Bacteria	p__Bacillota_A	c__Clostridia	o__Lachnospirales	f__Bianqueaceae	g__RUG760	s__	90.49	6.26	90	126721	2.10633e+06	52.94	35810	10464	Medium quality	1792	27	0	0	0
W_SemiBin_bin.421	Dilute-MetaSeq	d__Bacteria	p__Bacillota_I	c__Bacilli_A	o__Erysipelotrichales	f__Erysipelotrichaceae	g__UBA636	s__	90	8.07	120	73950	1.87264e+06	43.63	22696	6969	Medium quality	1825	44	1	0	1
J3_SemiBin_bin.9	Dilute-MetaSeq	d__Bacteria	p__Pseudomonadota	c__Alphaproteobacteria	o__Rhizobiales	f__Rhizobiaceae	g__Agrobacterium	s__Agrobacterium oryzihabitans	89.98	0.49	75	217851	5.12755e+06	59.68	125310	30621	Medium quality	4445	41	0	0	0
L12_SemiBin_bin.41	Dilute-MetaSeq	d__Bacteria	p__Bacteroidota	c__Bacteroidia	o__Bacteroidales	f__UBA932	g__Egerieousia	s__Egerieousia sp902797895	89.98	0	130	61489	1.8156e+06	43.64	18195	5798	Medium quality	1361	34	0	0	0
W4_SemiBin_bin.10	Dilute-MetaSeq	d__Bacteria	p__Pseudomonadota	c__Gammaproteobacteria	o__Burkholderiales	f__Burkholderiaceae	g__Comamonas	s__Comamonas tsuruhatensis	89.97	0.52	394	111169	5.72554e+06	66.91	21019	5914	Medium quality	4823	43	0	0	0
W8_SemiBin_bin.81	Dilute-MetaSeq	d__Bacteria	p__Spirochaetota	c__Spirochaetia	o__Treponematales	f__Treponemataceae	g__Treponema_D	s__	89.97	0.17	153	61443	2.11342e+06	45.32	18004	5951	Medium quality	1594	39	1	0	0
L9_SemiBin_bin.2	Dilute-MetaSeq	d__Bacteria	p__Bacteroidota	c__Bacteroidia	o__Flavobacteriales	f__Weeksellaceae	g__Chryseobacterium	s__Chryseobacterium sp029892225	89.95	0.74	314	147957	4.39763e+06	33.72	18893	5436	Medium quality	3646	60	1	1	1
W_SemiBin_bin.1444	Dilute-MetaSeq	d__Bacteria	p__Spirochaetota	c__Spirochaetia	o__Treponematales	f__Treponemataceae	g__	s__	89.92	5.67	222	67325	2.11075e+06	38.34	13092	3950	Medium quality	1819	40	2	0	0
M_SemiBin_bin.52	Dilute-MetaSeq	d__Bacteria	p__Pseudomonadota	c__Gammaproteobacteria	o__Pseudomonadales	f__Moraxellaceae	g__Acinetobacter	s__Acinetobacter johnsonii	89.9	2.17	67	255302	3.54359e+06	41.11	93738	20680	Medium quality	3098	60	7	0	0
Z4_SemiBin_bin.5	Dilute-MetaSeq	d__Bacteria	p__Pseudomonadota	c__Gammaproteobacteria	o__Burkholderiales	f__Burkholderiaceae	g__Pelomonas	s__Pelomonas sp003963075	89.88	2.1	76	244316	4.17008e+06	68.44	77253	24283	Medium quality	3546	48	0	0	0
D1_SemiBin_bin.1	Dilute-MetaSeq	d__Bacteria	p__Bacteroidota	c__Bacteroidia	o__Sphingobacteriales	f__Sphingobacteriaceae	g__Sphingobacterium	s__Sphingobacterium nematocida	89.84	3.49	53	340813	4.22379e+06	39.76	124049	37547	Medium quality	3378	48	1	0	0
W2_SemiBin_bin.112	Dilute-MetaSeq	d__Bacteria	p__Desulfobacterota	c__Desulfovibrionia	o__Desulfovibrionales	f__Desulfovibrionaceae	g__Desulfovibrio	s__	89.81	0	126	64592	2.07666e+06	59.76	20002	7702	Medium quality	1723	34	0	0	0
W7_SemiBin_bin.39	Dilute-MetaSeq	d__Bacteria	p__Pseudomonadota	c__Gammaproteobacteria	o__Burkholderiales	f__Burkholderiaceae	g__Comamonas	s__Comamonas tsuruhatensis	89.81	0.46	384	86394	5.63595e+06	67.02	19222	6166	Medium quality	4700	45	0	0	0
M8_SemiBin_bin.7	Dilute-MetaSeq	d__Bacteria	p__Bacteroidota	c__Bacteroidia	o__Sphingobacteriales	f__Sphingobacteriaceae	g__Sphingobacterium	s__Sphingobacterium sp000938735	89.77	0.48	391	155826	4.81812e+06	37.02	13603	5441	Medium quality	3685	47	1	1	0
L_SemiBin_bin.461	Dilute-MetaSeq	d__Bacteria	p__Bacteroidota	c__Bacteroidia	o__Bacteroidales	f__UBA932	g__Cryptobacteroides	s__	89.76	3.84	191	99604	2.71117e+06	54.24	22276	5621	Medium quality	2212	47	0	1	0
L11_SemiBin_bin.87	Dilute-MetaSeq	d__Bacteria	p__Desulfobacterota	c__Desulfobulbia	o__Desulfobulbales	f__Desulfobulbaceae	g__Desulfobulbus	s__	89.75	1.19	147	58494	2.33911e+06	58.14	18676	7020	Medium quality	1897	37	0	0	0
L4_SemiBin_bin.105	Dilute-MetaSeq	d__Bacteria	p__Bacteroidota	c__Bacteroidia	o__Bacteroidales	f__UBA932	g__Egerieousia	s__Egerieousia sp902797895	89.74	1.43	121	49358	1.90616e+06	43.46	21882	6704	Medium quality	1436	29	1	1	0
H7_SemiBin_bin.0	Dilute-MetaSeq	d__Bacteria	p__Bacteroidota	c__Bacteroidia	o__Flavobacteriales	f__Weeksellaceae	g__Chryseobacterium	s__Chryseobacterium sp029892225	89.66	1.47	97	328432	4.86797e+06	33.4	94383	20196	Medium quality	4029	63	0	0	0
M6_SemiBin_bin.7	Dilute-MetaSeq	d__Bacteria	p__Bacteroidota	c__Bacteroidia	o__Chitinophagales	f__Chitinophagaceae	g__Sediminibacterium	s__	89.66	0	48	221710	3.21921e+06	44.73	100657	30637	Medium quality	2499	32	0	0	0
W7_SemiBin_bin.41	Dilute-MetaSeq	d__Bacteria	p__Bacteroidota	c__Bacteroidia	o__Bacteroidales	f__UBA932	g__Cryptobacteroides	s__Cryptobacteroides sp902801205	89.66	8.06	131	86224	2.43449e+06	60.92	27639	7828	Medium quality	1952	36	0	0	0
K2_SemiBin_bin.8	Dilute-MetaSeq	d__Bacteria	p__Pseudomonadota	c__Gammaproteobacteria	o__Burkholderiales	f__Burkholderiaceae	g__Cupriavidus	s__Cupriavidus metallidurans	89.6	2.72	238	140380	5.9893e+06	64.07	51450	8969	Medium quality	5131	40	0	0	0
W9_SemiBin_bin.19	Dilute-MetaSeq	d__Bacteria	p__Bacteroidota	c__Bacteroidia	o__Bacteroidales	f__UBA932	g__Cryptobacteroides	s__Cryptobacteroides sp002472565	89.47	3.33	170	86094	2.20548e+06	52.9	16109	5583	Medium quality	1677	32	0	0	0
S11_SemiBin_bin.6	Dilute-MetaSeq	d__Bacteria	p__Pseudomonadota	c__Gammaproteobacteria	o__Burkholderiales	f__Burkholderiaceae	g__Cupriavidus	s__Cupriavidus metallidurans	89.41	1.6	328	135484	6.14117e+06	64.09	28086	6912	Medium quality	5203	45	0	0	0
L8_SemiBin_bin.114	Dilute-MetaSeq	d__Bacteria	p__Desulfobacterota	c__Desulfovibrionia	o__Desulfovibrionales	f__Desulfovibrionaceae	g__Desulfovibrio	s__	89.38	1.28	188	41156	2.0845e+06	59.72	15215	4499	Medium quality	1813	41	0	0	0
Z8_SemiBin_bin.2	Dilute-MetaSeq	d__Bacteria	p__Pseudomonadota	c__Gammaproteobacteria	o__Burkholderiales	f__Burkholderiaceae	g__Pelomonas	s__Pelomonas sp003963075	89.28	0.23	34	396045	4.39783e+06	68.29	170554	52335	Medium quality	3626	55	0	0	1
J8_SemiBin_bin.11	Dilute-MetaSeq	d__Bacteria	p__Pseudomonadota	c__Gammaproteobacteria	o__Burkholderiales	f__Burkholderiaceae	g__Comamonas	s__Comamonas tsuruhatensis	89.2	0.41	136	160261	5.49705e+06	66.85	53176	18432	Medium quality	4586	52	0	0	0
B6_SemiBin_bin.151	Dilute-MetaSeq	d__Bacteria	p__Eremiobacterota	c__CADAWZ01	o__CADAWZ01	f__CADAWZ01	g__CADAWZ01	s__CADAWZ01 sp902790465	89.17	1.28	241	73238	3.22967e+06	30.76	17654	5550	Medium quality	2482	48	0	0	0
B_SemiBin_bin.1913	Dilute-MetaSeq	d__Bacteria	p__Bacteroidota	c__Bacteroidia	o__Chitinophagales	f__Chitinophagaceae	g__Sediminibacterium	s__	89.16	4.11	50	392848	3.24933e+06	44.9	186062	50146	Medium quality	2624	43	2	2	1
L_SemiBin_bin.660	Dilute-MetaSeq	d__Bacteria	p__Bacteroidota	c__Bacteroidia	o__Bacteroidales	f__UBA932	g__Egerieousia	s__Egerieousia sp946545765	89.11	4.3	148	49508	1.73079e+06	33.62	15263	5244	Medium quality	1383	27	0	0	0
L12_SemiBin_bin.223	Dilute-MetaSeq	d__Bacteria	p__Spirochaetota	c__Spirochaetia	o__Treponematales	f__Treponemataceae	g__Treponema_D	s__	89.09	7.44	202	33415	1.9249e+06	43.3	11729	4626	Medium quality	1586	28	0	0	0
L11_SemiBin_bin.68	Dilute-MetaSeq	d__Bacteria	p__Desulfobacterota	c__Desulfovibrionia	o__Desulfovibrionales	f__Desulfovibrionaceae	g__Desulfovibrio	s__	89.05	0	89	66300	2.14034e+06	59.78	28477	11099	Medium quality	1769	43	0	0	0
L9_SemiBin_bin.12	Dilute-MetaSeq	d__Bacteria	p__Bacteroidota	c__Bacteroidia	o__Bacteroidales	f__F082	g__Limimorpha	s__Limimorpha sp900315175	89.03	0.27	129	88534	2.49957e+06	45.44	27196	7958	Medium quality	1856	43	0	0	0
L8_SemiBin_bin.16	Dilute-MetaSeq	d__Bacteria	p__Bacteroidota	c__Bacteroidia	o__Bacteroidales	f__Bacteroidaceae	g__Prevotella	s__Prevotella sp900319895	89.01	0.65	69	72869	1.95814e+06	48.48	32238	14826	Medium quality	1435	36	0	0	0
W_SemiBin_bin.90	Dilute-MetaSeq	d__Bacteria	p__Desulfobacterota	c__Desulfovibrionia	o__Desulfovibrionales	f__Desulfovibrionaceae	g__Desulfovibrio	s__	88.86	2.14	264	44914	2.37499e+06	58.72	10806	3915	Medium quality	2048	46	4	0	0
W11_SemiBin_bin.28	Dilute-MetaSeq	d__Bacteria	p__Spirochaetota	c__UBA4802	o__UBA4802	f__UBA5550	g__JAITPE01	s__	88.83	6.84	161	74213	2.32738e+06	45.41	18890	6950	Medium quality	1996	36	1	0	0
L_SemiBin_bin.208	Dilute-MetaSeq	d__Bacteria	p__Bacteroidota	c__Bacteroidia	o__Bacteroidales	f__UBA932	g__Cryptobacteroides	s__	88.81	3.81	167	58157	2.1885e+06	57.98	18740	5285	Medium quality	1692	37	3	3	0
L9_SemiBin_bin.21	Dilute-MetaSeq	d__Bacteria	p__Bacteroidota	c__Bacteroidia	o__Bacteroidales	f__UBA932	g__Egerieousia	s__Egerieousia sp946545765	88.79	1.67	158	81417	1.94856e+06	33.8	17016	4688	Medium quality	1520	27	0	0	1
W8_SemiBin_bin.185	Dilute-MetaSeq	d__Bacteria	p__Bacteroidota	c__Bacteroidia	o__Bacteroidales	f__UBA932	g__Egerieousia	s__Egerieousia sp902797895	88.79	0	151	42202	1.77187e+06	43.71	14717	4473	Medium quality	1256	30	0	0	0
S4_SemiBin_bin.2	Dilute-MetaSeq	d__Bacteria	p__Bacteroidota	c__Bacteroidia	o__Flavobacteriales	f__Weeksellaceae	g__Chryseobacterium	s__Chryseobacterium sp029892225	88.73	1.1	48	365149	4.53883e+06	33.5	120349	48047	Medium quality	3662	59	0	0	0
J9_SemiBin_bin.3	Dilute-MetaSeq	d__Bacteria	p__Pseudomonadota	c__Gammaproteobacteria	o__Pseudomonadales	f__Pseudomonadaceae	g__Pseudomonas_E	s__Pseudomonas_E sp003523465	88.56	0.89	68	255349	5.68531e+06	63.31	98692	39452	Medium quality	4673	47	0	0	0
B9_SemiBin_bin.175	Dilute-MetaSeq	d__Bacteria	p__Bacteroidota	c__Bacteroidia	o__Bacteroidales	f__UBA932	g__Egerieousia	s__Egerieousia sp902797895	88.48	0.48	107	51018	1.82031e+06	43.44	23546	8109	Medium quality	1346	31	0	0	0
K_SemiBin_bin.32	Dilute-MetaSeq	d__Bacteria	p__Pseudomonadota	c__Gammaproteobacteria	o__Burkholderiales	f__Burkholderiaceae	g__Cupriavidus	s__Cupriavidus metallidurans	88.47	2.28	79	383553	7.03856e+06	63.84	181816	49056	Medium quality	5843	54	1	0	0
W9_SemiBin_bin.75	Dilute-MetaSeq	d__Bacteria	p__Bacteroidota	c__Bacteroidia	o__Bacteroidales	f__UBA932	g__Egerieousia	s__Egerieousia sp902797895	88.46	0	151	51785	1.74895e+06	43.79	14895	4477	Medium quality	1244	28	0	0	0
B7_SemiBin_bin.23	Dilute-MetaSeq	d__Bacteria	p__Bacteroidota	c__Bacteroidia	o__Bacteroidales	f__P3	g__UBA1217	s__UBA1217 sp017522065	88.44	2.15	146	95218	2.5958e+06	49.97	22489	7541	Medium quality	1972	25	0	0	0
Z_SemiBin_bin.36	Dilute-MetaSeq	d__Bacteria	p__Bacteroidota	c__Bacteroidia	o__Chitinophagales	f__Chitinophagaceae	g__Sediminibacterium	s__Sediminibacterium sp902168225	88.39	8.55	208	100966	3.32623e+06	37.43	24329	7325	Medium quality	2909	30	1	0	0
W7_SemiBin_bin.7	Dilute-MetaSeq	d__Bacteria	p__Bacteroidota	c__Bacteroidia	o__Flavobacteriales	f__Weeksellaceae	g__Chryseobacterium	s__Chryseobacterium sp029892225	88.38	0.25	295	151321	4.05067e+06	33.65	19043	4968	Medium quality	3302	57	0	0	0
W_SemiBin_bin.354	Dilute-MetaSeq	d__Bacteria	p__Bacillota_A	c__Clostridia	o__Oscillospirales	f__CAG-382	g__UBA1752	s__	88.35	1.68	211	37204	1.92317e+06	54.74	11023	3791	Medium quality	1538	31	0	0	0
K_SemiBin_bin.16	Dilute-MetaSeq	d__Bacteria	p__Pseudomonadota	c__Alphaproteobacteria	o__Caulobacterales	f__Caulobacteraceae	g__Brevundimonas	s__Brevundimonas nasdae	88.34	6.9	57	396646	3.53347e+06	66.19	142739	28959	Medium quality	3146	39	0	0	0
W6_SemiBin_bin.98	Dilute-MetaSeq	d__Bacteria	p__Spirochaetota	c__Spirochaetia	o__Treponematales	f__Treponemataceae	g__Treponema_D	s__	88.34	1.4	180	43912	2.01344e+06	45.52	12462	4942	Medium quality	1477	30	0	0	0
W6_SemiBin_bin.31	Dilute-MetaSeq	d__Bacteria	p__Spirochaetota	c__Spirochaetia	o__Treponematales	f__Treponemataceae	g__Treponema_D	s__	88.3	0	196	65935	1.85844e+06	43.41	10528	3983	Medium quality	1429	31	0	0	0
D11_SemiBin_bin.3	Dilute-MetaSeq	d__Bacteria	p__Pseudomonadota	c__Alphaproteobacteria	o__Rhizobiales	f__Rhizobiaceae	g__Pseudochrobactrum	s__Pseudochrobactrum saccharolyticum	88.29	0.43	34	381842	3.87933e+06	51.48	178335	58929	Medium quality	3180	46	0	0	0
W5_SemiBin_bin.8	Dilute-MetaSeq	d__Bacteria	p__Desulfobacterota	c__Desulfobulbia	o__Desulfobulbales	f__Desulfobulbaceae	g__Desulfobulbus	s__	88.28	1.19	138	79285	2.34565e+06	58.16	21212	6938	Medium quality	1871	41	0	0	0
B9_SemiBin_bin.4	Dilute-MetaSeq	d__Bacteria	p__Bacteroidota	c__Bacteroidia	o__Bacteroidales	f__UBA932	g__Cryptobacteroides	s__Cryptobacteroides sp902774045	88.17	2.38	41	189290	2.26015e+06	49.1	88398	28000	Medium quality	1634	39	0	0	1
B9_SemiBin_bin.114	Dilute-MetaSeq	d__Bacteria	p__Bacteroidota	c__Bacteroidia	o__Bacteroidales	f__UBA932	g__Cryptobacteroides	s__Cryptobacteroides sp900316045	88.07	0.95	184	65656	2.67879e+06	49.18	20204	5551	Medium quality	1840	26	0	0	0
W7_SemiBin_bin.77	Dilute-MetaSeq	d__Bacteria	p__Bacillota_I	c__Bacilli_A	o__Erysipelotrichales	f__Erysipelotrichaceae	g__UBA636	s__UBA636 sp900321955	88.07	4.81	163	66570	1.79142e+06	47.08	13199	4082	Medium quality	1651	25	0	0	0
W7_SemiBin_bin.5	Dilute-MetaSeq	d__Bacteria	p__Pseudomonadota	c__Gammaproteobacteria	o__Burkholderiales	f__Burkholderiaceae	g__Cupriavidus	s__Cupriavidus metallidurans	88.05	0.14	352	199124	5.10043e+06	63.68	25853	4677	Medium quality	4290	48	0	0	0
L8_SemiBin_bin.25	Dilute-MetaSeq	d__Bacteria	p__Spirochaetota	c__Spirochaetia	o__Treponematales	f__Treponemataceae	g__Treponema_D	s__	88.04	1.4	137	66558	2.40593e+06	45.03	22683	8139	Medium quality	1768	40	1	0	0
W10_SemiBin_bin.71	Dilute-MetaSeq	d__Bacteria	p__Bacillota_A	c__Clostridia	o__UBA1212	f__UBA1255	g__UBA1255	s__UBA1255 sp902796205	88	1.63	188	77520	2.50078e+06	54.65	16619	5778	Medium quality	1777	33	1	0	0
L1_SemiBin_bin.24	Dilute-MetaSeq	d__Bacteria	p__Bacteroidota	c__Bacteroidia	o__Bacteroidales	f__UBA932	g__Egerieousia	s__Egerieousia sp902797895	87.98	0.63	137	81131	1.99725e+06	43.11	21574	5454	Medium quality	1434	30	1	1	0
L_SemiBin_bin.947	Dilute-MetaSeq	d__Bacteria	p__Bacteroidota	c__Bacteroidia	o__Bacteroidales	f__Tannerellaceae	g__Tannerella	s__	87.93	6.9	364	45774	2.66456e+06	41.13	8558	3325	Medium quality	2042	40	0	0	0
M5_SemiBin_bin.1	Dilute-MetaSeq	d__Bacteria	p__Bacteroidota	c__Bacteroidia	o__Chitinophagales	f__Chitinophagaceae	g__Sediminibacterium	s__Sediminibacterium sp017537025	87.84	1.23	59	485104	3.51797e+06	37.28	139279	23737	Medium quality	2746	30	1	1	1
W9_SemiBin_bin.17	Dilute-MetaSeq	d__Bacteria	p__Spirochaetota	c__Spirochaetia	o__Treponematales	f__Treponemataceae	g__GCA-2749205	s__	87.8	2.42	233	92122	2.35988e+06	37.19	13083	3862	Medium quality	1820	42	0	0	0
W_SemiBin_bin.494	Dilute-MetaSeq	d__Bacteria	p__Bacillota_I	c__Bacilli_A	o__Erysipelotrichales	f__Erysipelotrichaceae	g__UBA636	s__	87.73	6.98	223	35777	1.65206e+06	34.78	8358	3469	Medium quality	1533	26	0	0	0
B7_SemiBin_bin.25	Dilute-MetaSeq	d__Bacteria	p__Bacteroidota	c__Bacteroidia	o__Bacteroidales	f__UBA932	g__Cryptobacteroides	s__Cryptobacteroides sp900318565	87.68	0.74	161	93322	2.47573e+06	57	19991	6138	Medium quality	1834	31	0	0	0
W3_SemiBin_bin.20	Dilute-MetaSeq	d__Bacteria	p__Bacteroidota	c__Bacteroidia	o__Bacteroidales	f__Bacteroidaceae	g__Prevotella	s__Prevotella sp900319895	87.68	0.19	68	71823	1.95876e+06	48.35	37631	12428	Medium quality	1424	33	0	0	0
W8_SemiBin_bin.52	Dilute-MetaSeq	d__Bacteria	p__Spirochaetota	c__Spirochaetia	o__Treponematales	f__Treponemataceae	g__Treponema_D	s__	87.59	0	163	71506	2.58147e+06	36.67	21561	5649	Medium quality	2076	37	1	0	0
W4_SemiBin_bin.61	Dilute-MetaSeq	d__Bacteria	p__Desulfobacterota	c__Desulfovibrionia	o__Desulfovibrionales	f__Desulfovibrionaceae	g__Desulfovibrio	s__	87.57	1.04	117	63202	2.13906e+06	59.73	23398	7896	Medium quality	1764	35	0	0	0
W9_SemiBin_bin.30	Dilute-MetaSeq	d__Bacteria	p__Bacillota_A	c__Clostridia	o__Lachnospirales	f__Lachnospiraceae	g__Bilifractor	s__Bilifractor sp900319355	87.54	0.32	164	75567	2.228e+06	52.91	16679	5136	Medium quality	1732	32	0	0	0
W11_SemiBin_bin.1	Dilute-MetaSeq	d__Bacteria	p__Pseudomonadota	c__Gammaproteobacteria	o__Pseudomonadales	f__Pseudomonadaceae	g__Pseudomonas_E	s__Pseudomonas_E sp003523465	87.51	0.4	132	215103	6.59253e+06	63.45	62615	20625	Medium quality	5290	56	0	0	1
B8_SemiBin_bin.40	Dilute-MetaSeq	d__Bacteria	p__Bacteroidota	c__Bacteroidia	o__Bacteroidales	f__F082	g__Limimorpha	s__Limimorpha sp900315175	87.46	1.88	102	99727	2.60082e+06	45.46	38188	10092	Medium quality	1927	41	1	1	0
W9_SemiBin_bin.194	Dilute-MetaSeq	d__Bacteria	p__Bacillota_I	c__Bacilli_A	o__Erysipelotrichales	f__Erysipelotrichaceae	g__Bulleidia	s__	87.43	1.47	161	32882	1.47837e+06	33.49	9923	3902	Medium quality	1270	20	1	0	0
L7_SemiBin_bin.5	Dilute-MetaSeq	d__Bacteria	p__Pseudomonadota	c__Gammaproteobacteria	o__Pseudomonadales	f__Moraxellaceae	g__Acinetobacter	s__Acinetobacter johnsonii	87.38	0.47	202	140971	3.40251e+06	41.67	29793	5408	Medium quality	2872	43	0	0	0
W12_SemiBin_bin.235	Dilute-MetaSeq	d__Bacteria	p__Spirochaetota	c__Spirochaetia	o__Treponematales	f__Treponemataceae	g__Treponema_D	s__	87.36	0	210	33314	1.91588e+06	43.51	9610	3978	Medium quality	1434	28	0	0	0
H_SemiBin_bin.82	Dilute-MetaSeq	d__Bacteria	p__Pseudomonadota	c__Alphaproteobacteria	o__Rhizobiales	f__Rhizobiaceae	g__Agrobacterium	s__Agrobacterium sp943908365	87.34	1.84	183	419809	5.00549e+06	58.55	92254	7592	Medium quality	4370	41	2	0	0
K_SemiBin_bin.41	Dilute-MetaSeq	d__Bacteria	p__Pseudomonadota	c__Alphaproteobacteria	o__Rhizobiales	f__Rhizobiaceae	g__Agrobacterium	s__Agrobacterium sp943908365	87.29	3.08	114	331429	5.54225e+06	58.65	167432	17943	Medium quality	4749	51	3	2	0
S2_SemiBin_bin.1	Dilute-MetaSeq	d__Bacteria	p__Bacteroidota	c__Bacteroidia	o__Sphingobacteriales	f__Sphingobacteriaceae	g__Sphingobacterium	s__Sphingobacterium sp000938735	87.28	8.33	53	366613	4.76409e+06	36.63	121174	47258	Medium quality	3818	58	1	1	0
W11_SemiBin_bin.0	Dilute-MetaSeq	d__Bacteria	p__Pseudomonadota	c__Gammaproteobacteria	o__Burkholderiales	f__Burkholderiaceae	g__Cupriavidus	s__Cupriavidus metallidurans	87.27	0.46	267	234862	5.77865e+06	63.92	48942	6985	Medium quality	4753	45	0	0	0
W3_SemiBin_bin.164	Dilute-MetaSeq	d__Bacteria	p__Bacteroidota	c__Bacteroidia	o__Bacteroidales	f__UBA932	g__Egerieousia	s__Egerieousia sp902797895	87.14	0	148	35575	1.77197e+06	43.65	12878	5250	Medium quality	1266	22	0	0	0
B12_SemiBin_bin.1	Dilute-MetaSeq	d__Bacteria	p__Bacteroidota	c__Bacteroidia	o__Chitinophagales	f__Chitinophagaceae	g__Sediminibacterium	s__	87.08	0	24	602619	3.21095e+06	44.84	187558	84117	Medium quality	2449	29	0	0	0
W8_SemiBin_bin.8	Dilute-MetaSeq	d__Bacteria	p__Bacteroidota	c__Bacteroidia	o__Bacteroidales	f__UBA932	g__Cryptobacteroides	s__	87.06	3.81	96	116072	2.35554e+06	54.77	31122	9986	Medium quality	1794	30	0	0	0
W_SemiBin_bin.473	Dilute-MetaSeq	d__Bacteria	p__Bacillota_A	c__Clostridia	o__Christensenellales	f__CAG-138	g__	s__	87.06	5.48	201	128213	2.58876e+06	44.71	22075	3974	Medium quality	2273	51	2	0	0
W_SemiBin_bin.688	Dilute-MetaSeq	d__Bacteria	p__Bacillota_A	c__Clostridia	o__Christensenellales	f__CAG-138	g__PeH17	s__	86.94	2.02	159	102388	2.0997e+06	52.02	17102	5057	Medium quality	1708	38	1	0	0
W12_SemiBin_bin.89	Dilute-MetaSeq	d__Bacteria	p__Bacillota_A	c__Clostridia	o__Peptostreptococcales	f__Anaerovoracaceae	g__Eubacterium_B	s__	86.88	1.77	101	51167	1.49878e+06	51.05	20333	6557	Medium quality	1177	28	1	1	0
L10_SemiBin_bin.92	Dilute-MetaSeq	d__Bacteria	p__Bacteroidota	c__Bacteroidia	o__Bacteroidales	f__UBA932	g__Egerieousia	s__Egerieousia sp902797895	86.86	0	162	47299	1.81875e+06	43.63	13467	4192	Medium quality	1291	22	0	0	0
M10_SemiBin_bin.13	Dilute-MetaSeq	d__Bacteria	p__Pseudomonadota	c__Gammaproteobacteria	o__Burkholderiales	f__Burkholderiaceae	g__Comamonas	s__Comamonas tsuruhatensis	86.85	1.19	141	169415	5.81147e+06	67.17	55923	17561	Medium quality	4640	45	0	0	0
B8_SemiBin_bin.27	Dilute-MetaSeq	d__Bacteria	p__Bacteroidota	c__Bacteroidia	o__Bacteroidales	f__UBA932	g__Cryptobacteroides	s__Cryptobacteroides sp902774045	86.84	3.83	43	119500	2.08348e+06	49.18	72782	21905	Medium quality	1545	38	1	1	0
B7_SemiBin_bin.104	Dilute-MetaSeq	d__Bacteria	p__Bacteroidota	c__Bacteroidia	o__Bacteroidales	f__Bacteroidaceae	g__Prevotella	s__Prevotella sp017400455	86.79	0.43	209	50306	3.04633e+06	56.25	15905	6482	Medium quality	2064	28	0	0	0
J12_SemiBin_bin.9	Dilute-MetaSeq	d__Bacteria	p__Pseudomonadota	c__Gammaproteobacteria	o__Burkholderiales	f__Burkholderiaceae	g__Cupriavidus	s__Cupriavidus metallidurans	86.77	0.05	232	142160	5.17568e+06	63.92	29534	7798	Medium quality	4215	44	0	0	0
B3_SemiBin_bin.35	Dilute-MetaSeq	d__Bacteria	p__Bacteroidota	c__Bacteroidia	o__Bacteroidales	f__UBA932	g__Cryptobacteroides	s__	86.75	3.83	56	136829	2.21358e+06	59.58	78446	15810	Medium quality	1724	42	1	1	1
L9_SemiBin_bin.29	Dilute-MetaSeq	d__Bacteria	p__Bacteroidota	c__Bacteroidia	o__Bacteroidales	f__Tenuifilaceae	g__RGIG6076	s__	86.75	1.67	233	69575	2.54652e+06	50.7	14071	4157	Medium quality	1859	32	0	0	0
W_SemiBin_bin.835	Dilute-MetaSeq	d__Bacteria	p__Spirochaetota	c__Spirochaetia	o__Treponematales	f__Treponemataceae	g__Treponema_D	s__	86.73	2.97	236	40058	2.31517e+06	44.78	11718	4129	Medium quality	1748	37	0	0	0
L8_SemiBin_bin.23	Dilute-MetaSeq	d__Bacteria	p__Bacteroidota	c__Bacteroidia	o__Flavobacteriales	f__Weeksellaceae	g__Chryseobacterium	s__Chryseobacterium sp029892225	86.7	0.74	307	67384	4.48835e+06	33.77	19547	5398	Medium quality	3583	56	0	0	0
K4_SemiBin_bin.9	Dilute-MetaSeq	d__Bacteria	p__Pseudomonadota	c__Gammaproteobacteria	o__Burkholderiales	f__Burkholderiaceae	g__Cupriavidus	s__Cupriavidus metallidurans	86.69	1.03	139	175547	6.18575e+06	63.83	63312	19548	Medium quality	5025	48	0	0	0
M1_SemiBin_bin.9	Dilute-MetaSeq	d__Bacteria	p__Pseudomonadota	c__Alphaproteobacteria	o__Rhizobiales	f__Rhizobiaceae	g__Pseudochrobactrum	s__Pseudochrobactrum saccharolyticum	86.67	0	125	194602	3.55875e+06	51.37	86286	9304	Medium quality	2832	34	0	0	0
B10_SemiBin_bin.105	Dilute-MetaSeq	d__Bacteria	p__Pseudomonadota	c__Gammaproteobacteria	o__Cardiobacteriales	f__Cardiobacteriaceae	g__RGIG9182	s__	86.62	0	145	58628	2.15599e+06	42.22	17871	5737	Medium quality	1695	28	0	0	0
S_SemiBin_bin.32	Dilute-MetaSeq	d__Bacteria	p__Pseudomonadota	c__Alphaproteobacteria	o__Rhizobiales	f__Rhizobiaceae	g__Agrobacterium	s__Agrobacterium sp943908365	86.58	1.84	112	417109	5.30193e+06	58.5	123179	17781	Medium quality	4525	42	1	0	0
L5_SemiBin_bin.36	Dilute-MetaSeq	d__Bacteria	p__Bacteroidota	c__Bacteroidia	o__Bacteroidales	f__UBA932	g__Egerieousia	s__Egerieousia sp902797895	86.41	3.81	147	65132	1.8908e+06	43.69	14936	5249	Medium quality	1373	22	0	0	0
W11_SemiBin_bin.100	Dilute-MetaSeq	d__Bacteria	p__Bacteroidota	c__Bacteroidia	o__Bacteroidales	f__UBA932	g__Bact-11	s__	86.3	1.43	145	50256	1.92729e+06	54.8	16013	5407	Medium quality	1436	27	0	0	0
W1_SemiBin_bin.115	Dilute-MetaSeq	d__Bacteria	p__Desulfobacterota	c__Desulfovibrionia	o__Desulfovibrionales	f__Desulfovibrionaceae	g__Desulfovibrio	s__	86.29	1.18	161	55264	2.01897e+06	59.69	16187	4717	Medium quality	1675	30	0	0	0
W9_SemiBin_bin.33	Dilute-MetaSeq	d__Bacteria	p__Bacillota_A	c__Clostridia	o__Oscillospirales	f__Oscillospiraceae	g__Limivicinus	s__	86.26	2.04	117	72173	1.97631e+06	61.47	21993	6722	Medium quality	1595	36	0	0	0
Z6_SemiBin_bin.0	Dilute-MetaSeq	d__Bacteria	p__Pseudomonadota	c__Alphaproteobacteria	o__Rhizobiales	f__Rhizobiaceae	g__Agrobacterium	s__Agrobacterium oryzihabitans	86.25	1.32	52	349735	4.95705e+06	59.41	152920	33365	Medium quality	4171	40	0	0	0
W12_SemiBin_bin.75	Dilute-MetaSeq	d__Bacteria	p__Bacteroidota	c__Bacteroidia	o__Bacteroidales	f__Bacteroidaceae	g__Prevotella	s__Prevotella sp900319895	86.23	0.37	102	54456	1.94812e+06	48.47	25910	8078	Medium quality	1381	29	0	0	0
L3_SemiBin_bin.20	Dilute-MetaSeq	d__Bacteria	p__Bacteroidota	c__Bacteroidia	o__Bacteroidales	f__UBA932	g__Cryptobacteroides	s__	86.22	4.76	171	79947	2.29393e+06	54.77	16635	5841	Medium quality	1816	39	0	0	0
M10_SemiBin_bin.8	Dilute-MetaSeq	d__Bacteria	p__Pseudomonadota	c__Gammaproteobacteria	o__Pseudomonadales	f__Pseudomonadaceae	g__Pseudomonas_E	s__Pseudomonas_E sp003523465	86.17	0.16	113	228081	6.11215e+06	63.3	62662	21732	Medium quality	4803	46	0	0	0
H6_SemiBin_bin.3	Dilute-MetaSeq	d__Bacteria	p__Bacteroidota	c__Bacteroidia	o__Sphingobacteriales	f__Sphingobacteriaceae	g__Sphingobacterium	s__Sphingobacterium sp000938735	86.1	1.43	166	162259	5.31691e+06	36.92	45744	13232	Medium quality	3905	58	1	0	0
L5_SemiBin_bin.33	Dilute-MetaSeq	d__Bacteria	p__Bacillota_A	c__Clostridia	o__Peptostreptococcales	f__Anaerovoracaceae	g__RGIG2707	s__	86.1	7.57	119	66193	1.90512e+06	49.46	21237	6997	Medium quality	1608	24	0	0	0
B2_SemiBin_bin.16	Dilute-MetaSeq	d__Bacteria	p__Pseudomonadota	c__Gammaproteobacteria	o__Burkholderiales	f__Burkholderiaceae	g__Pelomonas	s__Pelomonas sp003963075	86.09	0	87	157079	4.54055e+06	68.18	57833	24773	Medium quality	3628	53	0	0	0
W_SemiBin_bin.1229	Dilute-MetaSeq	d__Bacteria	p__Bacteroidota	c__Bacteroidia	o__Bacteroidales	f__UBA932	g__Cryptobacteroides	s__	86.08	7.59	208	45984	2.31705e+06	57.55	14984	4476	Medium quality	1802	37	1	1	1
W2_SemiBin_bin.13	Dilute-MetaSeq	d__Bacteria	p__Bacteroidota	c__Bacteroidia	o__Flavobacteriales	f__Weeksellaceae	g__Chryseobacterium	s__Chryseobacterium sp029892225	86.03	0.49	173	132904	4.7481e+06	33.58	37861	11008	Medium quality	3706	57	0	0	0
L3_SemiBin_bin.39	Dilute-MetaSeq	d__Bacteria	p__Spirochaetota	c__Spirochaetia	o__Treponematales	f__Treponemataceae	g__Treponema_D	s__	86.01	0.7	204	61215	1.77804e+06	43.4	10003	3468	Medium quality	1378	32	0	0	0
L_SemiBin_bin.724	Dilute-MetaSeq	d__Bacteria	p__Bacillota_A	c__Clostridia	o__Lachnospirales	f__Bianqueaceae	g__RUG12817	s__	86	7.61	182	70459	2.24502e+06	53.73	15934	5265	Medium quality	1700	44	0	0	1
B7_SemiBin_bin.40	Dilute-MetaSeq	d__Bacteria	p__Bacillota_A	c__Clostridia	o__Saccharofermentanales	f__Saccharofermentanaceae	g__Saccharofermentans	s__Saccharofermentans sp902795955	85.99	2.97	218	74015	2.48085e+06	48.81	12946	4690	Medium quality	1922	37	0	0	0
L12_SemiBin_bin.152	Dilute-MetaSeq	d__Bacteria	p__Bacteroidota	c__Bacteroidia	o__Bacteroidales	f__UBA932	g__Bact-11	s__	85.98	6.46	182	40543	1.83087e+06	54.98	12580	4369	Medium quality	1432	28	1	0	0
Z9_SemiBin_bin.0	Dilute-MetaSeq	d__Bacteria	p__Pseudomonadota	c__Alphaproteobacteria	o__Rhizobiales	f__Rhizobiaceae	g__Agrobacterium	s__Agrobacterium oryzihabitans	85.93	0.42	42	889044	4.97719e+06	59.56	186824	51598	Medium quality	4095	42	0	0	0
B1_SemiBin_bin.2	Dilute-MetaSeq	d__Bacteria	p__Bacteroidota	c__Bacteroidia	o__Chitinophagales	f__Chitinophagaceae	g__Sediminibacterium	s__	85.85	3.69	62	309201	3.59674e+06	44.89	122122	20084	Medium quality	2830	34	0	0	0
H_SemiBin_bin.70	Dilute-MetaSeq	d__Bacteria	p__Bacteroidota	c__Bacteroidia	o__Chitinophagales	f__Chitinophagaceae	g__Sediminibacterium	s__	85.83	0.49	19	417430	3.2271e+06	45.03	296897	150714	Medium quality	2374	32	2	0	0
W8_SemiBin_bin.31	Dilute-MetaSeq	d__Bacteria	p__Bacillota_A	c__Clostridia	o__Peptostreptococcales	f__Anaerovoracaceae	g__Eubacterium_B	s__	85.82	1.42	71	78405	1.53337e+06	50.89	25428	9427	Medium quality	1194	31	1	0	0
W_SemiBin_bin.1144	Dilute-MetaSeq	d__Bacteria	p__Bacteroidota	c__Bacteroidia	o__Bacteroidales	f__UBA932	g__Cryptobacteroides	s__Cryptobacteroides sp017458145	85.81	5.71	162	78834	2.7274e+06	60.84	28284	6219	Medium quality	2117	44	0	0	0
W7_SemiBin_bin.104	Dilute-MetaSeq	d__Bacteria	p__Bacteroidota	c__Bacteroidia	o__Bacteroidales	f__Bacteroidaceae	g__Prevotella	s__Prevotella sp017400455	85.78	1.79	220	57345	3.18965e+06	56.19	18403	6076	Medium quality	2184	20	0	0	0
W9_SemiBin_bin.93	Dilute-MetaSeq	d__Bacteria	p__Bacteroidota	c__Bacteroidia	o__Bacteroidales	f__UBA932	g__Cryptobacteroides	s__	85.75	2.98	150	48408	2.13216e+06	55.86	16722	6215	Medium quality	1606	26	0	0	0
L_SemiBin_bin.655	Dilute-MetaSeq	d__Bacteria	p__Bacillota_A	c__Clostridia	o__Lachnospirales	f__Bianqueaceae	g__RUG760	s__	85.73	5.54	249	56126	2.50167e+06	52.26	11731	3924	Medium quality	2066	39	0	0	0
S8_SemiBin_bin.4	Dilute-MetaSeq	d__Bacteria	p__Bacteroidota	c__Bacteroidia	o__Chitinophagales	f__Chitinophagaceae	g__Sediminibacterium	s__Sediminibacterium sp017537025	85.71	0	21	514440	3.54078e+06	37.31	249451	104945	Medium quality	2707	27	0	0	0
L9_SemiBin_bin.118	Dilute-MetaSeq	d__Bacteria	p__Bacteroidota	c__Bacteroidia	o__Bacteroidales	f__UBA932	g__Cryptobacteroides	s__Cryptobacteroides sp900316045	85.69	1.9	221	39332	2.32736e+06	49.18	11494	4483	Medium quality	1640	24	0	0	0
W2_SemiBin_bin.60	Dilute-MetaSeq	d__Bacteria	p__Bacillota_A	c__Clostridia	o__Lachnospirales	f__Bianqueaceae	g__RUG760	s__	85.68	0.67	96	85456	2.14479e+06	53.35	29302	8369	Medium quality	1620	30	0	0	0
H_SemiBin_bin.13	Dilute-MetaSeq	d__Bacteria	p__Pseudomonadota	c__Gammaproteobacteria	o__Pseudomonadales	f__Pseudomonadaceae	g__Pseudomonas_E	s__Pseudomonas_E sp003523465	85.63	2.29	101	340405	7.06513e+06	63.57	129841	38592	Medium quality	5517	38	4	1	0
Z11_SemiBin_bin.3	Dilute-MetaSeq	d__Bacteria	p__Bacteroidota	c__Bacteroidia	o__Chitinophagales	f__Chitinophagaceae	g__Sediminibacterium	s__	85.6	0	15	416083	3.22067e+06	45.15	293254	116905	Medium quality	2402	33	1	1	0
W3_SemiBin_bin.133	Dilute-MetaSeq	d__Bacteria	p__Spirochaetota	c__Spirochaetia	o__Treponematales	f__Treponemataceae	g__Treponema_D	s__	85.55	0	205	38879	1.91158e+06	43.44	10496	3954	Medium quality	1441	30	0	0	0
L_SemiBin_bin.203	Dilute-MetaSeq	d__Bacteria	p__Bacteroidota	c__Bacteroidia	o__Bacteroidales	f__F082	g__Limimorpha	s__Limimorpha sp900315175	85.51	5.7	246	63273	2.53645e+06	45.36	11745	4362	Medium quality	1957	44	1	0	0
W6_SemiBin_bin.22	Dilute-MetaSeq	d__Bacteria	p__Bacteroidota	c__Bacteroidia	o__Bacteroidales	f__Bacteroidaceae	g__Prevotella	s__Prevotella sp900319895	85.51	0.37	85	72660	1.98154e+06	48.26	30782	9008	Medium quality	1422	28	0	0	0
B7_SemiBin_bin.10	Dilute-MetaSeq	d__Bacteria	p__Bacteroidota	c__Bacteroidia	o__Bacteroidales	f__Bacteroidaceae	g__UBA3839	s__UBA3839 sp900314125	85.5	0	153	135723	2.92035e+06	48.53	29521	6929	Medium quality	1941	19	0	0	0
B7_SemiBin_bin.51	Dilute-MetaSeq	d__Bacteria	p__Bacillota_I	c__Bacilli_A	o__Erysipelotrichales	f__Erysipelotrichaceae	g__Bulleidia	s__	85.5	1.9	116	66313	1.81258e+06	34.05	20756	5885	Medium quality	1456	39	1	1	0
W6_SemiBin_bin.52	Dilute-MetaSeq	d__Bacteria	p__Bacteroidota	c__Bacteroidia	o__Bacteroidales	f__UBA932	g__Egerieousia	s__Egerieousia sp946545765	85.42	0.95	161	53820	1.694e+06	33.78	13216	4018	Medium quality	1209	22	0	0	0
L9_SemiBin_bin.51	Dilute-MetaSeq	d__Bacteria	p__Bacillota_A	c__Clostridia	o__Saccharofermentanales	f__Saccharofermentanaceae	g__Firm-16	s__Firm-16 sp002368805	85.34	0	203	55838	2.39106e+06	48.95	14468	4244	Medium quality	1845	33	0	0	0
J10_SemiBin_bin.8	Dilute-MetaSeq	d__Bacteria	p__Pseudomonadota	c__Gammaproteobacteria	o__Pseudomonadales	f__Pseudomonadaceae	g__Pseudomonas_E	s__Pseudomonas_E sp003523465	85.32	0.05	172	122258	6.07709e+06	63.13	38739	15437	Medium quality	4799	53	0	0	0
L12_SemiBin_bin.25	Dilute-MetaSeq	d__Bacteria	p__Bacillota_A	c__Clostridia	o__Oscillospirales	f__Oscillospiraceae	g__RGIG529	s__	85.29	0.56	110	75696	1.75647e+06	56.24	19842	5968	Medium quality	1350	30	0	0	0
H6_SemiBin_bin.2	Dilute-MetaSeq	d__Bacteria	p__Pseudomonadota	c__Gammaproteobacteria	o__Pseudomonadales	f__Pseudomonadaceae	g__Pseudomonas_E	s__Pseudomonas_E sp003523465	85.27	0.22	84	294627	5.39813e+06	63.28	64781	28960	Medium quality	4200	45	0	0	0
M11_SemiBin_bin.10	Dilute-MetaSeq	d__Bacteria	p__Pseudomonadota	c__Gammaproteobacteria	o__Pseudomonadales	f__Moraxellaceae	g__Acinetobacter	s__Acinetobacter johnsonii	85.26	0.45	199	116661	3.27383e+06	41.79	26730	5349	Medium quality	2673	39	0	0	0
L_SemiBin_bin.1005	Dilute-MetaSeq	d__Bacteria	p__Bacteroidota	c__Bacteroidia	o__Bacteroidales	f__Bacteroidaceae	g__UBA2918	s__UBA2918 sp900313715	85.25	2.57	278	39500	2.48615e+06	44.53	9786	3628	Medium quality	1900	38	3	0	0
W3_SemiBin_bin.54	Dilute-MetaSeq	d__Bacteria	p__Bacteroidota	c__Bacteroidia	o__Bacteroidales	f__P3	g__Phil12	s__Phil12 sp900319595	85.22	0.54	178	57689	2.05527e+06	33.5	14844	4297	Medium quality	1438	33	0	0	1
W4_SemiBin_bin.105	Dilute-MetaSeq	d__Bacteria	p__Bacteroidota	c__Bacteroidia	o__Bacteroidales	f__UBA932	g__Egerieousia	s__Egerieousia sp902797895	85.22	2.86	136	54240	1.79466e+06	43.45	17133	5339	Medium quality	1302	29	0	0	0
L8_SemiBin_bin.55	Dilute-MetaSeq	d__Bacteria	p__Bacteroidota	c__Bacteroidia	o__Bacteroidales	f__UBA932	g__Bact-11	s__	85.17	9.21	113	52164	1.86613e+06	57.34	24098	6926	Medium quality	1464	26	0	0	0
W6_SemiBin_bin.27	Dilute-MetaSeq	d__Bacteria	p__Bacillota_A	c__Clostridia	o__Lachnospirales	f__Bianqueaceae	g__RUG760	s__	85.15	3.36	102	68419	2.14807e+06	53.29	23829	9852	Medium quality	1659	37	0	0	1
J12_SemiBin_bin.24	Dilute-MetaSeq	d__Bacteria	p__Bacillota	c__Bacilli	o__CAJFEE01	f__CAJFEE01	g__Harrysmithimonas	s__	85.11	0	172	39755	1.85713e+06	34.43	13118	4346	Medium quality	1540	7	0	0	0
L4_SemiBin_bin.32	Dilute-MetaSeq	d__Bacteria	p__Bacteroidota	c__Bacteroidia	o__Bacteroidales	f__UBA932	g__Egerieousia	s__	85.08	0.95	114	77832	2.25864e+06	44.3	25405	7705	Medium quality	1631	26	0	0	0
W2_SemiBin_bin.4	Dilute-MetaSeq	d__Bacteria	p__Pseudomonadota	c__Alphaproteobacteria	o__Rhizobiales	f__Rhizobiaceae	g__Agrobacterium	s__Agrobacterium oryzihabitans	85.02	3.75	174	201024	5.45329e+06	59.55	47971	11794	Medium quality	4615	42	0	0	0
L_SemiBin_bin.22	Dilute-MetaSeq	d__Bacteria	p__Bacteroidota	c__Bacteroidia	o__Bacteroidales	f__P3	g__Phil12	s__Phil12 sp900319595	84.95	3.23	228	58259	2.21808e+06	33.57	13068	3713	Medium quality	1670	36	0	0	0
W1_SemiBin_bin.22	Dilute-MetaSeq	d__Bacteria	p__Pseudomonadota	c__Gammaproteobacteria	o__Pseudomonadales	f__Pseudomonadaceae	g__Pseudomonas_E	s__Pseudomonas_E sp003523465	84.88	1.38	388	93201	6.24932e+06	63.22	24277	5146	Medium quality	5061	51	0	0	0
B9_SemiBin_bin.10	Dilute-MetaSeq	d__Bacteria	p__Bacillota_C	c__Negativicutes	o__Veillonellales	f__Dialisteraceae	g__Dialister	s__Dialister sp900314595	84.81	0	118	166602	2.23009e+06	47.75	24962	6408	Medium quality	1693	42	0	0	0
W3_SemiBin_bin.169	Dilute-MetaSeq	d__Archaea	p__Methanobacteriota	c__Methanobacteria	o__Methanobacteriales	f__Methanobacteriaceae	g__CADBMS01	s__CADBMS01 sp902795935	84.76	1.2	203	34803	1.20826e+06	28.44	5322	2944	Medium quality	1017	22	0	0	0
D10_SemiBin_bin.3	Dilute-MetaSeq	d__Bacteria	p__Bacteroidota	c__Bacteroidia	o__Sphingobacteriales	f__Sphingobacteriaceae	g__Sphingobacterium	s__Sphingobacterium nematocida	84.76	0.66	67	271211	4.92435e+06	39.84	115152	33805	Medium quality	3610	41	0	0	0
L12_SemiBin_bin.16	Dilute-MetaSeq	d__Bacteria	p__Spirochaetota	c__Spirochaetia	o__Treponematales	f__Treponemataceae	g__Treponema_D	s__	84.74	3.5	147	81789	2.08886e+06	45.24	16384	5811	Medium quality	1530	37	0	0	0
W1_SemiBin_bin.145	Dilute-MetaSeq	d__Bacteria	p__Bacteroidota	c__Bacteroidia	o__Bacteroidales	f__UBA932	g__Egerieousia	s__Egerieousia sp946545765	84.68	0.95	136	49502	1.85626e+06	33.55	18302	5364	Medium quality	1426	45	1	1	0
L10_SemiBin_bin.67	Dilute-MetaSeq	d__Bacteria	p__Spirochaetota	c__Spirochaetia	o__CADAEX01	f__CADAEX01	g__CADAEX01	s__	84.66	2.27	76	53052	1.50286e+06	45.08	24406	7729	Medium quality	1231	30	0	0	0
L_SemiBin_bin.358	Dilute-MetaSeq	d__Bacteria	p__Spirochaetota	c__Spirochaetia	o__CADAEX01	f__CADAEX01	g__CADAEX01	s__	84.66	2.84	178	25426	1.52926e+06	44.95	9760	3617	Medium quality	1315	33	1	0	0
L_SemiBin_bin.766	Dilute-MetaSeq	d__Bacteria	p__Bacteroidota	c__Bacteroidia	o__Bacteroidales	f__UBA932	g__Egerieousia	s__Egerieousia sp902797115	84.64	4.29	259	59768	2.59384e+06	39.68	13012	3567	Medium quality	2093	33	3	0	0
W4_SemiBin_bin.234	Dilute-MetaSeq	d__Bacteria	p__Spirochaetota	c__Spirochaetia	o__Treponematales	f__Treponemataceae	g__Treponema_D	s__	84.62	0.7	190	36945	1.97824e+06	43.54	11726	4305	Medium quality	1465	31	0	0	0
M2_SemiBin_bin.2	Dilute-MetaSeq	d__Bacteria	p__Bacteroidota	c__Bacteroidia	o__Chitinophagales	f__Chitinophagaceae	g__Sediminibacterium	s__	84.6	0	59	403183	3.18846e+06	44.99	74238	23442	Medium quality	2357	28	1	1	0
L12_SemiBin_bin.54	Dilute-MetaSeq	d__Bacteria	p__Bacteroidota	c__Bacteroidia	o__Bacteroidales	f__F082	g__Limimorpha	s__Limimorpha sp900315175	84.5	4.21	178	58107	2.31991e+06	45.61	17250	4610	Medium quality	1718	37	0	0	0
W2_SemiBin_bin.33	Dilute-MetaSeq	d__Bacteria	p__Pseudomonadota	c__Gammaproteobacteria	o__Burkholderiales	f__Burkholderiaceae	g__Comamonas	s__Comamonas tsuruhatensis	84.5	0.15	229	103089	5.7114e+06	66.89	28952	11117	Medium quality	4457	47	0	0	0
D11_SemiBin_bin.9	Dilute-MetaSeq	d__Bacteria	p__Pseudomonadota	c__Alphaproteobacteria	o__Rhizobiales	f__Rhizobiaceae	g__Agrobacterium	s__Agrobacterium oryzihabitans	84.48	7.76	64	290166	5.2567e+06	59.58	123635	32847	Medium quality	4485	35	0	0	0
D_SemiBin_bin.60	Dilute-MetaSeq	d__Bacteria	p__Pseudomonadota	c__Gammaproteobacteria	o__Pseudomonadales	f__Pseudomonadaceae	g__Pseudomonas_E	s__Pseudomonas_E sp003523465	84.33	1.79	76	340404	7.39168e+06	63.91	137880	45842	Medium quality	5667	55	3	1	0
L11_SemiBin_bin.34	Dilute-MetaSeq	d__Bacteria	p__Bacillota_A	c__Clostridia	o__Lachnospirales	f__Bianqueaceae	g__RUG760	s__	84.17	3.8	85	86754	2.26942e+06	53.16	42748	11398	Medium quality	1728	44	0	0	0
L8_SemiBin_bin.110	Dilute-MetaSeq	d__Bacteria	p__Spirochaetota	c__Spirochaetia	o__Treponematales	f__Treponemataceae	g__Treponema_D	s__	84.15	0.92	185	41537	2.04792e+06	43.46	13002	4439	Medium quality	1492	36	0	0	0
W10_SemiBin_bin.145	Dilute-MetaSeq	d__Bacteria	p__Bacteroidota	c__Bacteroidia	o__Bacteroidales	f__UBA932	g__Cryptobacteroides	s__	84.13	2.14	160	54566	2.10785e+06	58.4	18099	4715	Medium quality	1537	23	0	0	0
K_SemiBin_bin.11	Dilute-MetaSeq	d__Bacteria	p__Pseudomonadota	c__Alphaproteobacteria	o__Rhizobiales	f__Rhizobiaceae	g__Agrobacterium	s__Agrobacterium pusense	84.11	6.58	265	195923	6.46619e+06	58.99	49235	9502	Medium quality	5640	47	1	0	0
L8_SemiBin_bin.0	Dilute-MetaSeq	d__Bacteria	p__Bacteroidota	c__Bacteroidia	o__Bacteroidales	f__UBA932	g__Cryptobacteroides	s__	84.1	3.1	121	172354	2.31176e+06	55.18	23624	7060	Medium quality	1695	33	0	0	0
S8_SemiBin_bin.7	Dilute-MetaSeq	d__Bacteria	p__Pseudomonadota	c__Gammaproteobacteria	o__Burkholderiales	f__Burkholderiaceae	g__Comamonas	s__Comamonas acidovorans	84.06	1.08	156	182534	6.03715e+06	66.72	54175	15728	Medium quality	4672	52	0	0	0
M3_SemiBin_bin.1	Dilute-MetaSeq	d__Bacteria	p__Bacteroidota	c__Bacteroidia	o__Sphingobacteriales	f__Sphingobacteriaceae	g__Sphingobacterium	s__Sphingobacterium sp000938735	84.05	0.95	30	527094	5.18168e+06	36.55	254563	85720	Medium quality	3738	49	1	0	0
M3_SemiBin_bin.8	Dilute-MetaSeq	d__Bacteria	p__Bacteroidota	c__Bacteroidia	o__Chitinophagales	f__Chitinophagaceae	g__Sediminibacterium	s__Sediminibacterium sp017537025	84.02	8.87	73	177710	3.69746e+06	37.42	74340	24789	Medium quality	2890	27	1	1	1
M6_SemiBin_bin.13	Dilute-MetaSeq	d__Bacteria	p__Pseudomonadota	c__Gammaproteobacteria	o__Pseudomonadales	f__Pseudomonadaceae	g__Pseudomonas_E	s__Pseudomonas_E sp003523465	83.95	0.59	204	119296	5.99841e+06	63.05	32888	12319	Medium quality	4724	54	0	0	0
W12_SemiBin_bin.31	Dilute-MetaSeq	d__Bacteria	p__Bacteroidota	c__Bacteroidia	o__Bacteroidales	f__UBA932	g__Egerieousia	s__Egerieousia sp902797895	83.95	0	132	72460	1.82983e+06	43.55	18038	4800	Medium quality	1262	27	0	0	0
M1_SemiBin_bin.13	Dilute-MetaSeq	d__Bacteria	p__Pseudomonadota	c__Gammaproteobacteria	o__Pseudomonadales	f__Moraxellaceae	g__Acinetobacter	s__Acinetobacter johnsonii	83.94	0.3	207	121007	3.31446e+06	41.35	27200	4860	Medium quality	2704	39	0	0	0
L12_SemiBin_bin.64	Dilute-MetaSeq	d__Bacteria	p__Bacteroidota	c__Bacteroidia	o__Bacteroidales	f__UBA932	g__Bact-11	s__	83.92	6.19	126	54902	2.02607e+06	57.44	19351	6958	Medium quality	1521	25	0	0	0
W_SemiBin_bin.52	Dilute-MetaSeq	d__Bacteria	p__Bacillota_A	c__Clostridia	o__Oscillospirales	f__CAG-382	g__UBA1752	s__	83.92	3.1	247	57977	2.13933e+06	53.37	10453	3322	Medium quality	1691	26	1	0	0
L9_SemiBin_bin.20	Dilute-MetaSeq	d__Bacteria	p__Spirochaetota	c__Spirochaetia	o__Treponematales	f__Treponemataceae	g__Treponema_D	s__	83.89	2.1	136	82557	2.14888e+06	45.5	21899	6070	Medium quality	1546	38	1	0	0
W5_SemiBin_bin.97	Dilute-MetaSeq	d__Bacteria	p__Spirochaetota	c__Spirochaetia	o__Treponematales	f__Treponemataceae	g__Treponema_D	s__	83.8	0	201	48914	1.86348e+06	43.48	8837	4122	Medium quality	1400	26	0	0	0
L4_SemiBin_bin.50	Dilute-MetaSeq	d__Bacteria	p__Bacteroidota	c__Bacteroidia	o__Bacteroidales	f__Bacteroidaceae	g__Prevotella	s__Prevotella sp900319895	83.79	0	96	66494	1.96681e+06	48.14	25117	7909	Medium quality	1383	30	0	0	0
B9_SemiBin_bin.40	Dilute-MetaSeq	d__Bacteria	p__Bacteroidota	c__Bacteroidia	o__Bacteroidales	f__Bacteroidaceae	g__Prevotella	s__Prevotella sp002342665	83.77	0.99	111	98385	3.13772e+06	53.32	39252	11533	Medium quality	2154	25	0	0	0
W9_SemiBin_bin.266	Dilute-MetaSeq	d__Bacteria	p__Bacillota_I	c__Bacilli_A	o__Erysipelotrichales	f__Erysipelotrichaceae	g__UBA636	s__UBA636 sp900321955	83.62	6.43	227	26432	1.61987e+06	46.95	7410	3402	Medium quality	1484	20	0	0	0
W_SemiBin_bin.306	Dilute-MetaSeq	d__Bacteria	p__Spirochaetota	c__Spirochaetia	o__Treponematales	f__Treponemataceae	g__Treponema_D	s__	83.57	4.61	313	24624	2.08824e+06	43.21	6537	3115	Medium quality	1695	38	3	3	2
S4_SemiBin_bin.0	Dilute-MetaSeq	d__Bacteria	p__Pseudomonadota	c__Gammaproteobacteria	o__Burkholderiales	f__Burkholderiaceae	g__Cupriavidus	s__Cupriavidus metallidurans	83.43	4.55	73	581150	6.57947e+06	63.66	113855	40969	Medium quality	5316	51	0	0	0
S1_SemiBin_bin.2	Dilute-MetaSeq	d__Bacteria	p__Bacteroidota	c__Bacteroidia	o__Flavobacteriales	f__Weeksellaceae	g__Chryseobacterium	s__Chryseobacterium sp029892225	83.33	0.98	25	538119	4.57064e+06	33.42	345319	71169	Medium quality	3472	57	0	0	0
S4_SemiBin_bin.1	Dilute-MetaSeq	d__Bacteria	p__Bacteroidota	c__Bacteroidia	o__Sphingobacteriales	f__Sphingobacteriaceae	g__Sphingobacterium	s__Sphingobacterium sp000938735	83.33	1.43	32	372982	4.81562e+06	36.7	169003	84965	Medium quality	3467	48	0	0	0
W7_SemiBin_bin.126	Dilute-MetaSeq	d__Bacteria	p__Desulfobacterota	c__Desulfovibrionia	o__Desulfovibrionales	f__Desulfovibrionaceae	g__Desulfovibrio	s__	83.32	0.79	181	52635	2.02674e+06	59.7	14918	3706	Medium quality	1643	33	0	0	0
J2_SemiBin_bin.11	Dilute-MetaSeq	d__Bacteria	p__Pseudomonadota	c__Gammaproteobacteria	o__Burkholderiales	f__Burkholderiaceae	g__Comamonas	s__Comamonas tsuruhatensis	83.25	0.31	128	199297	6.13041e+06	67.48	64240	20939	Medium quality	4578	50	0	0	0
W11_SemiBin_bin.253	Dilute-MetaSeq	d__Bacteria	p__Bacteroidota	c__Bacteroidia	o__Bacteroidales	f__UBA932	g__Egerieousia	s__Egerieousia sp902797895	83.24	0.24	155	32429	1.75427e+06	43.81	14433	4222	Medium quality	1167	29	0	0	0
W_SemiBin_bin.62	Dilute-MetaSeq	d__Bacteria	p__Bacillota_A	c__Clostridia	o__Lachnospirales	f__Bianqueaceae	g__RUG760	s__	83.22	4.36	218	38708	2.03777e+06	52.08	10311	3844	Medium quality	1574	33	0	0	0
L9_SemiBin_bin.9	Dilute-MetaSeq	d__Bacteria	p__Bacteroidota	c__Bacteroidia	o__Bacteroidales	f__Tannerellaceae	g__Massilibacteroides	s__Massilibacteroides sp023429375	83.2	2.63	167	107049	3.02205e+06	40.36	25876	5757	Medium quality	2219	27	0	0	0
H_SemiBin_bin.2	Dilute-MetaSeq	d__Bacteria	p__Pseudomonadota	c__Gammaproteobacteria	o__Burkholderiales	f__Burkholderiaceae	g__Comamonas	s__Comamonas tsuruhatensis	83.06	7.56	782	69441	6.49744e+06	66.93	8931	3557	Medium quality	5504	51	0	0	1
L10_SemiBin_bin.28	Dilute-MetaSeq	d__Bacteria	p__Bacillota_A	c__Clostridia	o__Oscillospirales	f__Oscillospiraceae	g__UBA738	s__	83.05	4.82	142	77195	2.27994e+06	62.95	18041	6614	Medium quality	1820	33	2	0	0
W11_SemiBin_bin.15	Dilute-MetaSeq	d__Bacteria	p__Bacillota_A	c__Clostridia	o__Lachnospirales	f__Lachnospiraceae	g__Butyrivibrio	s__	82.99	5.6	89	96874	2.65416e+06	58.76	35614	11962	Medium quality	1971	14	0	0	0
W8_SemiBin_bin.202	Dilute-MetaSeq	d__Bacteria	p__Pseudomonadota	c__Gammaproteobacteria	o__Burkholderiales	f__Neisseriaceae	g__RGIG3394	s__RGIG3394 sp017446355	82.99	4.04	195	40459	1.87682e+06	40.3	10967	3981	Medium quality	1540	36	0	0	0
W_SemiBin_bin.581	Dilute-MetaSeq	d__Bacteria	p__Bacteroidota	c__Bacteroidia	o__Bacteroidales	f__UBA932	g__Egerieousia	s__Egerieousia sp902797895	82.93	4.6	280	31304	1.99564e+06	43.11	7506	3142	Medium quality	1513	29	0	0	1
W7_SemiBin_bin.129	Dilute-MetaSeq	d__Bacteria	p__Bacteroidota	c__Bacteroidia	o__Bacteroidales	f__UBA932	g__Cryptobacteroides	s__Cryptobacteroides sp902772985	82.78	1.07	144	52291	2.12182e+06	53.11	18000	5936	Medium quality	1592	19	0	0	0
W6_SemiBin_bin.47	Dilute-MetaSeq	d__Bacteria	p__Bacillota_A	c__Clostridia	o__Peptostreptococcales	f__Anaerovoracaceae	g__RUG13615	s__	82.77	0.35	124	55047	1.27066e+06	43.17	13360	3632	Medium quality	1031	21	0	0	0
W9_SemiBin_bin.53	Dilute-MetaSeq	d__Bacteria	p__Bacillota_A	c__Clostridia	o__Peptostreptococcales	f__Anaerovoracaceae	g__Eubacterium_B	s__	82.76	7.18	96	60626	1.66972e+06	46.69	17872	8481	Medium quality	1237	12	0	0	0
W9_SemiBin_bin.72	Dilute-MetaSeq	d__Bacteria	p__Bacillota_A	c__Clostridia	o__Peptostreptococcales	f__Anaerovoracaceae	g__Eubacterium_B	s__	82.68	0.71	83	53318	1.53062e+06	50.86	26028	7326	Medium quality	1135	13	0	0	0
W9_SemiBin_bin.236	Dilute-MetaSeq	d__Bacteria	p__Bacillota_A	c__Clostridia	o__Christensenellales	f__Christensenellaceae	g__QANA01	s__	82.66	0	198	28380	1.87208e+06	42.05	11437	3697	Medium quality	1423	35	0	0	0
W10_SemiBin_bin.35	Dilute-MetaSeq	d__Bacteria	p__Bacillota_A	c__Clostridia	o__Lachnospirales	f__Lachnospiraceae	g__Butyrivibrio	s__	82.65	9.49	105	106415	2.78146e+06	46.97	35237	11206	Medium quality	2170	20	0	0	0
L_SemiBin_bin.1017	Dilute-MetaSeq	d__Bacteria	p__Bacteroidota	c__Bacteroidia	o__Bacteroidales	f__UBA932	g__Egerieousia	s__	82.6	4.29	189	69481	2.1526e+06	35.8	16937	3630	Medium quality	1661	39	0	0	0
B8_SemiBin_bin.2	Dilute-MetaSeq	d__Bacteria	p__Bacteroidota	c__Bacteroidia	o__Chitinophagales	f__Chitinophagaceae	g__Sediminibacterium	s__	82.58	2.71	89	263270	3.60661e+06	44.88	81739	14201	Medium quality	2687	31	0	0	0
L9_SemiBin_bin.68	Dilute-MetaSeq	d__Bacteria	p__Bacteroidota	c__Bacteroidia	o__Bacteroidales	f__UBA932	g__Egerieousia	s__Egerieousia sp902797895	82.52	0	132	49686	1.70246e+06	43.86	14982	4765	Medium quality	1150	21	0	0	0
W_SemiBin_bin.571	Dilute-MetaSeq	d__Bacteria	p__Bacteroidota	c__Bacteroidia	o__Bacteroidales	f__Tannerellaceae	g__Tannerella	s__	82.48	3.82	302	39380	3.07659e+06	40.74	11094	4221	Medium quality	2137	41	0	0	0
B4_SemiBin_bin.7	Dilute-MetaSeq	d__Bacteria	p__Pseudomonadota	c__Gammaproteobacteria	o__Burkholderiales	f__Burkholderiaceae	g__Pelomonas	s__Pelomonas sp003963075	82.45	1.87	80	218324	4.61043e+06	67.96	62952	26874	Medium quality	3601	49	0	1	1
B12_SemiBin_bin.11	Dilute-MetaSeq	d__Bacteria	p__Pseudomonadota	c__Gammaproteobacteria	o__Cardiobacteriales	f__Cardiobacteriaceae	g__RGIG9182	s__	82.35	0.2	43	159757	2.06584e+06	42.05	73422	20565	Medium quality	1581	29	0	1	1
W8_SemiBin_bin.92	Dilute-MetaSeq	d__Bacteria	p__Bacteroidota	c__Bacteroidia	o__Bacteroidales	f__UBA932	g__RUG11257	s__	82.3	3.9	163	57285	1.8678e+06	56.13	13134	4565	Medium quality	1341	26	0	0	0
B7_SemiBin_bin.126	Dilute-MetaSeq	d__Bacteria	p__Bacteroidota	c__Bacteroidia	o__Bacteroidales	f__UBA932	g__Egerieousia	s__Egerieousia sp902797895	82.19	0.95	165	44785	1.83868e+06	43.28	12988	3760	Medium quality	1331	31	1	0	0
B7_SemiBin_bin.181	Dilute-MetaSeq	d__Bacteria	p__Bacillota_A	c__Clostridia	o__Oscillospirales	f__Ruminococcaceae	g__Hominimerdicola	s__Hominimerdicola sp900319075	82.02	0	203	34241	1.9836e+06	45.41	10224	3955	Medium quality	1553	18	0	0	0
M1_SemiBin_bin.10	Dilute-MetaSeq	d__Bacteria	p__Pseudomonadota	c__Gammaproteobacteria	o__Burkholderiales	f__Burkholderiaceae	g__Pelomonas	s__Pelomonas sp003963075	82.01	0.39	129	183778	4.37007e+06	68.33	40011	12585	Medium quality	3326	45	0	0	0
Z8_SemiBin_bin.3	Dilute-MetaSeq	d__Bacteria	p__Pseudomonadota	c__Alphaproteobacteria	o__Rhizobiales	f__Rhizobiaceae	g__Agrobacterium	s__Agrobacterium oryzihabitans	82.01	5.2	63	331131	4.83372e+06	59.58	92250	35908	Medium quality	3910	37	0	0	0
B7_SemiBin_bin.45	Dilute-MetaSeq	d__Bacteria	p__Bacteroidota	c__Bacteroidia	o__Bacteroidales	f__P3	g__UBA1711	s__	81.97	9.59	208	69801	2.98047e+06	52.13	16071	6227	Medium quality	2264	28	0	0	0
W11_SemiBin_bin.96	Dilute-MetaSeq	d__Bacteria	p__Bacillota_A	c__Clostridia	o__UBA1212	f__UBA1255	g__UBA1255	s__	81.93	0	181	50662	2.25478e+06	49.47	13142	5094	Medium quality	1515	25	0	0	0
L8_SemiBin_bin.61	Dilute-MetaSeq	d__Bacteria	p__Bacteroidota	c__Bacteroidia	o__Bacteroidales	f__UBA932	g__Egerieousia	s__Egerieousia sp902797895	81.92	8.1	138	50629	1.83976e+06	43.5	18198	5101	Medium quality	1321	23	0	0	0
W_SemiBin_bin.536	Dilute-MetaSeq	d__Bacteria	p__Bacteroidota	c__Bacteroidia	o__Bacteroidales	f__UBA932	g__Egerieousia	s__Egerieousia sp900322025	81.87	1.33	140	76804	2.32675e+06	40.94	23116	4938	Medium quality	1656	37	1	0	0
M10_SemiBin_bin.1	Dilute-MetaSeq	d__Bacteria	p__Bacteroidota	c__Bacteroidia	o__Flavobacteriales	f__Weeksellaceae	g__Chryseobacterium	s__Chryseobacterium sp029892225	81.86	0.74	44	457304	4.50569e+06	33.55	121263	55312	Medium quality	3359	34	0	0	0
W5_SemiBin_bin.269	Dilute-MetaSeq	d__Bacteria	p__Spirochaetota	c__Spirochaetia	o__Treponematales	f__Treponemataceae	g__	s__	81.85	0	196	27580	1.85586e+06	43.39	10747	3648	Medium quality	1349	35	0	0	0
L5_SemiBin_bin.48	Dilute-MetaSeq	d__Bacteria	p__Spirochaetota	c__Spirochaetia	o__CADAEX01	f__CADAEX01	g__CADAEX01	s__	81.82	0	125	55887	1.54456e+06	45.46	14721	4593	Medium quality	1219	32	0	1	1
S4_SemiBin_bin.4	Dilute-MetaSeq	d__Bacteria	p__Pseudomonadota	c__Gammaproteobacteria	o__Pseudomonadales	f__Pseudomonadaceae	g__Pseudomonas_E	s__Pseudomonas_E sp003523465	81.82	0.53	89	261405	5.84116e+06	63.12	79055	26137	Medium quality	4401	56	0	0	0
W9_SemiBin_bin.88	Dilute-MetaSeq	d__Bacteria	p__Bacillota_A	c__Clostridia	o__Lachnospirales	f__Lachnospiraceae	g__Butyrivibrio	s__	81.76	1.44	216	49301	2.37007e+06	46.98	11631	4323	Medium quality	1758	12	0	0	0
Z4_SemiBin_bin.3	Dilute-MetaSeq	d__Bacteria	p__Bacteroidota	c__Bacteroidia	o__Flavobacteriales	f__Weeksellaceae	g__Chryseobacterium	s__Chryseobacterium sp029892225	81.72	1.32	77	280877	5.00645e+06	33.55	99906	25252	Medium quality	3757	57	0	0	0
L12_SemiBin_bin.59	Dilute-MetaSeq	d__Bacteria	p__Bacteroidota	c__Bacteroidia	o__Bacteroidales	f__UBA932	g__Cryptobacteroides	s__	81.67	0.95	96	56872	1.86888e+06	57.35	22513	8231	Medium quality	1304	21	0	0	0
M3_SemiBin_bin.5	Dilute-MetaSeq	d__Bacteria	p__Pseudomonadota	c__Gammaproteobacteria	o__Pseudomonadales	f__Moraxellaceae	g__Acinetobacter	s__Acinetobacter johnsonii	81.65	0.04	57	224974	3.38094e+06	41.57	81267	22822	Medium quality	2627	44	0	0	0
W9_SemiBin_bin.102	Dilute-MetaSeq	d__Archaea	p__Thermoplasmatota	c__Thermoplasmata	o__Methanomassiliicoccales	f__Methanomethylophilaceae	g__UBA71	s__	81.63	0	103	45652	1.52296e+06	58.54	18392	5594	Medium quality	1203	34	2	0	0
W10_SemiBin_bin.18	Dilute-MetaSeq	d__Bacteria	p__Bacillota_I	c__Bacilli_A	o__Erysipelotrichales	f__Erysipelotrichaceae	g__UBA636	s__UBA636 sp902803275	81.61	4.76	154	120070	2.03337e+06	43.97	18497	4424	Medium quality	1738	21	0	0	0
W6_SemiBin_bin.170	Dilute-MetaSeq	d__Archaea	p__Methanobacteriota	c__Methanobacteria	o__Methanobacteriales	f__Methanobacteriaceae	g__CADBMS01	s__CADBMS01 sp902795935	81.56	0	201	33652	1.29863e+06	28.3	5511	2945	Medium quality	1038	20	0	0	0
B2_SemiBin_bin.147	Dilute-MetaSeq	d__Bacteria	p__Pseudomonadota	c__Gammaproteobacteria	o__Burkholderiales	f__Rhodocyclaceae	g__JAFZMK01	s__	81.56	0.98	148	68013	2.25333e+06	62.53	17672	5561	Medium quality	1771	35	0	0	0
L12_SemiBin_bin.27	Dilute-MetaSeq	d__Bacteria	p__Bacillota_A	c__Clostridia	o__Lachnospirales	f__Lachnospiraceae	g__RUG842	s__	81.56	2.85	157	73936	1.84786e+06	54.13	12985	4638	Medium quality	1450	27	0	0	0
W1_SemiBin_bin.2	Dilute-MetaSeq	d__Bacteria	p__Bacteroidota	c__Bacteroidia	o__Sphingobacteriales	f__Sphingobacteriaceae	g__Sphingobacterium	s__Sphingobacterium sp000938735	81.56	5.71	71	276694	5.22596e+06	36.82	117723	32395	Medium quality	3821	47	1	0	0
K8_SemiBin_bin.8	Dilute-MetaSeq	d__Bacteria	p__Pseudomonadota	c__Gammaproteobacteria	o__Pseudomonadales	f__Moraxellaceae	g__Acinetobacter	s__Acinetobacter johnsonii	81.55	0	250	92264	3.22036e+06	41.75	18446	4053	Medium quality	2536	41	0	0	0
Z_SemiBin_bin.160	Dilute-MetaSeq	d__Bacteria	p__Pseudomonadota	c__Alphaproteobacteria	o__Sphingomonadales	f__Sphingomonadaceae	g__Sphingomonas	s__	81.55	3.91	43	334700	4.09231e+06	64.51	193907	41448	Medium quality	3259	42	1	0	1
B_SemiBin_bin.1140	Dilute-MetaSeq	d__Bacteria	p__Bacillota_A	c__Clostridia	o__Lachnospirales	f__Lachnospiraceae	g__UBA1201	s__UBA1201 sp900319565	81.54	1.9	78	244204	2.76778e+06	51.36	77976	11913	Medium quality	1910	35	0	0	1
L_SemiBin_bin.686	Dilute-MetaSeq	d__Bacteria	p__Bacteroidota	c__Bacteroidia	o__Bacteroidales	f__UBA932	g__Egerieousia	s__Egerieousia sp902797895	81.49	5.15	295	23117	2.04958e+06	43.05	6842	3194	Medium quality	1541	29	1	0	0
W11_SemiBin_bin.88	Dilute-MetaSeq	d__Bacteria	p__Bacteroidota	c__Bacteroidia	o__Bacteroidales	f__Bacteroidaceae	g__Prevotella	s__Prevotella sp900319895	81.49	0	118	51812	1.91235e+06	48.63	16069	6408	Medium quality	1298	27	0	0	0
D11_SemiBin_bin.6	Dilute-MetaSeq	d__Bacteria	p__Pseudomonadota	c__Gammaproteobacteria	o__Burkholderiales	f__Burkholderiaceae	g__Comamonas	s__Comamonas tsuruhatensis	81.45	0.15	132	302392	5.62599e+06	67.1	50042	16062	Medium quality	4191	46	0	0	0
B4_SemiBin_bin.6	Dilute-MetaSeq	d__Bacteria	p__Bacteroidota	c__Bacteroidia	o__Bacteroidales	f__Bacteroidaceae	g__Alloprevotella	s__Alloprevotella sp900321445	81.4	4.82	54	220936	2.56574e+06	52.61	61843	20477	Medium quality	1697	38	0	0	0
W_SemiBin_bin.1661	Dilute-MetaSeq	d__Bacteria	p__Bacillota_B	c__Dehalobacteriia	o__UBA4068	f__UBA4068	g__HGM13862	s__	81.34	0.31	103	74153	1.86737e+06	51.73	28431	6096	Medium quality	1473	42	1	0	0
Z9_SemiBin_bin.1	Dilute-MetaSeq	d__Bacteria	p__Pseudomonadota	c__Gammaproteobacteria	o__Xanthomonadales	f__Xanthomonadaceae	g__Stenotrophomonas	s__Stenotrophomonas maltophilia_G	81.31	1.03	31	447192	4.75549e+06	65.88	218330	49610	Medium quality	3585	56	1	0	0
J7_SemiBin_bin.7	Dilute-MetaSeq	d__Bacteria	p__Pseudomonadota	c__Gammaproteobacteria	o__Burkholderiales	f__Burkholderiaceae	g__Comamonas	s__Comamonas tsuruhatensis	81.29	0.15	106	292654	5.62157e+06	67.33	69392	23275	Medium quality	4091	45	0	0	0
L11_SemiBin_bin.19	Dilute-MetaSeq	d__Bacteria	p__Bacteroidota	c__Bacteroidia	o__Bacteroidales	f__Tannerellaceae	g__Massilibacteroides	s__Massilibacteroides sp023429375	81.27	0.96	141	104494	2.75316e+06	40.32	26366	6887	Medium quality	1856	28	0	0	0
L9_SemiBin_bin.107	Dilute-MetaSeq	d__Bacteria	p__Bacteroidota	c__Bacteroidia	o__Bacteroidales	f__Bacteroidaceae	g__UBA4372	s__UBA4372 sp902788315	81.22	0.84	265	40741	3.02163e+06	57.01	11530	4556	Medium quality	1974	31	0	0	0
W7_SemiBin_bin.42	Dilute-MetaSeq	d__Bacteria	p__Bacteroidota	c__Bacteroidia	o__Bacteroidales	f__UBA932	g__Cryptobacteroides	s__	81.19	1.11	149	83549	2.17913e+06	58.38	18386	5119	Medium quality	1560	34	0	0	0
L8_SemiBin_bin.163	Dilute-MetaSeq	d__Archaea	p__Methanobacteriota	c__Methanobacteria	o__Methanobacteriales	f__Methanobacteriaceae	g__CADBMS01	s__CADBMS01 sp902795935	81.16	0.8	190	34686	1.19192e+06	28.65	5269	3073	Medium quality	970	21	0	0	0
L12_SemiBin_bin.20	Dilute-MetaSeq	d__Bacteria	p__Bacteroidota	c__Bacteroidia	o__Bacteroidales	f__UBA932	g__Cryptobacteroides	s__	81.16	0.87	128	79677	1.96084e+06	57.52	17934	6009	Medium quality	1352	19	0	0	0
L12_SemiBin_bin.62	Dilute-MetaSeq	d__Bacteria	p__Bacteroidota	c__Bacteroidia	o__Bacteroidales	f__P3	g__UBA1711	s__	81.16	1.08	189	56114	2.93505e+06	52.39	16523	6358	Medium quality	2005	28	0	0	1
L_SemiBin_bin.899	Dilute-MetaSeq	d__Bacteria	p__Pseudomonadota	c__Gammaproteobacteria	o__Burkholderiales	f__Burkholderiaceae	g__Comamonas	s__Comamonas tsuruhatensis	81.11	1.52	211	136410	5.18475e+06	66.22	36975	9107	Medium quality	4003	43	1	0	0
L8_SemiBin_bin.26	Dilute-MetaSeq	d__Bacteria	p__Pseudomonadota	c__Gammaproteobacteria	o__Pseudomonadales	f__Pseudomonadaceae	g__Pseudomonas_E	s__Pseudomonas_E sp003523465	81.05	0.77	413	65779	5.90562e+06	63.18	18534	4970	Medium quality	4549	41	0	0	0
W7_SemiBin_bin.98	Dilute-MetaSeq	d__Bacteria	p__Bacteroidota	c__Bacteroidia	o__Bacteroidales	f__Bacteroidaceae	g__Prevotella	s__Prevotella sp900319895	81.03	1.72	113	59439	2.20835e+06	48.38	24859	6821	Medium quality	1538	34	0	0	0
L8_SemiBin_bin.30	Dilute-MetaSeq	d__Bacteria	p__Bacillota_A	c__Clostridia	o__Peptostreptococcales	f__Anaerovoracaceae	g__UBA3738	s__	80.98	0.04	88	63184	1.51187e+06	44.98	21058	6555	Medium quality	1116	26	0	0	0
W9_SemiBin_bin.134	Dilute-MetaSeq	d__Bacteria	p__Bacillota_A	c__Clostridia	o__Lachnospirales	f__Lachnospiraceae	g__Butyrivibrio	s__	80.97	1.63	215	40488	2.58643e+06	53.61	13380	4708	Medium quality	1802	12	0	0	0
W12_SemiBin_bin.148	Dilute-MetaSeq	d__Bacteria	p__Spirochaetota	c__Spirochaetia	o__Treponematales	f__Treponemataceae	g__Treponema_D	s__	80.96	0.7	135	42413	2.10718e+06	45.55	18745	5999	Medium quality	1427	32	0	0	0
W2_SemiBin_bin.29	Dilute-MetaSeq	d__Bacteria	p__Bacillota_A	c__Clostridia	o__Oscillospirales	f__UBA644	g__HGM12619	s__HGM12619 sp902783255	80.93	5.03	97	105386	2.34945e+06	43.43	31962	9042	Medium quality	1768	36	0	0	2
W8_SemiBin_bin.6	Dilute-MetaSeq	d__Bacteria	p__Bacteroidota	c__Bacteroidia	o__Bacteroidales	f__UBA932	g__Cryptobacteroides	s__Cryptobacteroides sp002393945	80.88	2.86	127	120434	2.27699e+06	53.79	21812	6721	Medium quality	1609	24	0	0	0
M_SemiBin_bin.119	Dilute-MetaSeq	d__Bacteria	p__Pseudomonadota	c__Alphaproteobacteria	o__Rhizobiales	f__Rhizobiaceae	g__Pseudochrobactrum	s__Pseudochrobactrum saccharolyticum	80.87	0	16	1260790	3.61605e+06	51.64	490513	110381	Medium quality	2658	37	0	0	0
W9_SemiBin_bin.26	Dilute-MetaSeq	d__Bacteria	p__Bacillota_A	c__Clostridia	o__Oscillospirales	f__Oscillospiraceae	g__Limivicinus	s__Limivicinus sp902787755	80.8	0	153	78587	2.66635e+06	60.98	20638	5854	Medium quality	1990	28	1	0	0
H1_SemiBin_bin.2	Dilute-MetaSeq	d__Bacteria	p__Bacteroidota	c__Bacteroidia	o__Chitinophagales	f__Chitinophagaceae	g__Sediminibacterium	s__Sediminibacterium sp017537025	80.76	0.99	26	400431	3.45455e+06	37.24	172435	63876	Medium quality	2491	27	1	1	1
B_SemiBin_bin.159	Dilute-MetaSeq	d__Bacteria	p__Bacteroidota	c__Bacteroidia	o__Bacteroidales	f__UBA932	g__Egerieousia	s__Egerieousia sp902797895	80.67	4.61	293	60711	2.40971e+06	42.89	8709	3393	Medium quality	1789	34	2	0	0
L9_SemiBin_bin.58	Dilute-MetaSeq	d__Bacteria	p__Bacillota_I	c__Bacilli_A	o__Erysipelotrichales	f__Erysipelotrichaceae	g__Bulleidia	s__	80.63	5.71	146	53152	1.64403e+06	33.23	12726	4472	Medium quality	1369	25	1	0	0
W12_SemiBin_bin.57	Dilute-MetaSeq	d__Bacteria	p__Bacillota_A	c__Clostridia	o__Lachnospirales	f__Bianqueaceae	g__RUG760	s__	80.43	3.8	179	58641	2.17871e+06	55.1	14572	4364	Medium quality	1657	23	0	0	0
L9_SemiBin_bin.59	Dilute-MetaSeq	d__Bacteria	p__Bacillota_A	c__Clostridia	o__Christensenellales	f__Borkfalkiaceae	g__UBA1259	s__	80.39	0.13	105	52488	1.32905e+06	44.25	13496	4345	Medium quality	1012	28	0	0	1
D8_SemiBin_bin.1	Dilute-MetaSeq	d__Bacteria	p__Bacteroidota	c__Bacteroidia	o__Sphingobacteriales	f__Sphingobacteriaceae	g__Sphingobacterium	s__Sphingobacterium nematocida	80.38	2.38	46	376759	4.73626e+06	39.68	134033	42215	Medium quality	3320	43	2	0	0
W11_SemiBin_bin.25	Dilute-MetaSeq	d__Bacteria	p__Bacteroidota	c__Bacteroidia	o__Bacteroidales	f__Tannerellaceae	g__Tannerella	s__	80.31	1.54	200	82537	3.01152e+06	46.28	19148	5125	Medium quality	2144	25	0	0	0
W_SemiBin_bin.1333	Dilute-MetaSeq	d__Bacteria	p__Bacillota_A	c__Clostridia	o__Lachnospirales	f__Lachnospiraceae	g__UBA6987	s__	80.31	1.05	143	51410	2.14997e+06	54.19	19163	5330	Medium quality	1606	32	0	0	0
B7_SemiBin_bin.164	Dilute-MetaSeq	d__Bacteria	p__Bacillota_I	c__Bacilli_A	o__Erysipelotrichales	f__Erysipelotrichaceae	g__UBA636	s__UBA636 sp900321955	80.29	2.08	184	35644	1.88928e+06	47.13	11703	3881	Medium quality	1540	21	0	0	0
W_SemiBin_bin.795	Dilute-MetaSeq	d__Bacteria	p__Spirochaetota	c__Spirochaetia	o__CADAEX01	f__CADAEX01	g__CADAEX01	s__	80.29	1.14	150	39182	1.54698e+06	44.74	10226	4010	Medium quality	1200	30	1	0	0
B_SemiBin_bin.757	Dilute-MetaSeq	d__Bacteria	p__Bacillota_A	c__Clostridia	o__Christensenellales	f__CAG-138	g__Phil1	s__Phil1 sp004558525	80.24	6.99	117	269458	2.72878e+06	50.13	83386	5975	Medium quality	2198	52	2	0	0
W_SemiBin_bin.398	Dilute-MetaSeq	d__Bacteria	p__Bacteroidota	c__Bacteroidia	o__Bacteroidales	f__Bacteroidaceae	g__UBA4372	s__UBA4372 sp902788315	80.22	9.42	457	28962	3.36494e+06	56.02	7770	3377	Medium quality	2449	39	0	0	0
L_SemiBin_bin.769	Dilute-MetaSeq	d__Bacteria	p__Bacteroidota	c__Bacteroidia	o__Bacteroidales	f__Bacteroidaceae	g__Prevotella	s__Prevotella sp900320845	80.15	4.1	142	133351	2.54491e+06	48.95	33036	5493	Medium quality	1863	40	0	0	0
M3_SemiBin_bin.6	Dilute-MetaSeq	d__Bacteria	p__Pseudomonadota	c__Gammaproteobacteria	o__Burkholderiales	f__Burkholderiaceae	g__Comamonas	s__Comamonas tsuruhatensis	80.11	0.53	74	220484	5.45266e+06	66.48	92799	31283	Medium quality	4090	35	0	0	0
W_SemiBin_bin.889	Dilute-MetaSeq	d__Bacteria	p__Spirochaetota	c__Spirochaetia	o__Treponematales	f__Treponemataceae	g__Treponema_D	s__	80.04	2.59	244	44651	2.07567e+06	36.75	8486	3349	Medium quality	1547	35	0	0	0
L10_SemiBin_bin.164	Dilute-MetaSeq	d__Bacteria	p__Bacillota_A	c__Clostridia	o__Peptostreptococcales	f__Anaerovoracaceae	g__RUG11894	s__	80	1.2	200	35354	1.87833e+06	57.75	10146	3655	Medium quality	1446	15	0	0	0
W3_SemiBin_bin.129	Dilute-MetaSeq	d__Bacteria	p__Bacteroidota	c__Bacteroidia	o__Bacteroidales	f__F082	g__Limimorpha	s__	80	1.25	196	39224	1.89806e+06	44.26	9774	3910	Medium quality	1320	33	0	0	0
W_SemiBin_bin.1533	Dilute-MetaSeq	d__Bacteria	p__Bacteroidota	c__Bacteroidia	o__Bacteroidales	f__UBA932	g__Cryptobacteroides	s__Cryptobacteroides sp902772985	80	5.33	143	74764	2.05686e+06	53.36	21819	4877	Medium quality	1525	31	1	0	0
W11_SemiBin_bin.59	Dilute-MetaSeq	d__Bacteria	p__Bacteroidota	c__Bacteroidia	o__Bacteroidales	f__UBA932	g__RUG11257	s__	79.87	3.81	175	57945	2.01807e+06	56.29	12790	4161	Medium quality	1421	29	0	0	0
W12_SemiBin_bin.36	Dilute-MetaSeq	d__Bacteria	p__Bacillota_A	c__Clostridia	o__Christensenellales	f__QAND01	g__QAND01	s__	79.78	1.01	84	69245	1.62388e+06	56.96	26751	6633	Medium quality	1331	32	1	0	1
L12_SemiBin_bin.4	Dilute-MetaSeq	d__Bacteria	p__UBA3054	c__UBA3054	o__UBA3054	f__UBA3054	g__UBA3054	s__	79.73	1.87	99	127203	2.48064e+06	53.93	33544	9236	Medium quality	1598	46	0	0	0
W10_SemiBin_bin.58	Dilute-MetaSeq	d__Bacteria	p__Spirochaetota	c__Spirochaetia	o__Treponematales	f__Treponemataceae	g__Treponema_D	s__	79.62	1.4	117	84636	1.89258e+06	38.13	18926	5753	Medium quality	1354	35	0	0	0
W6_SemiBin_bin.7	Dilute-MetaSeq	d__Bacteria	p__Bacillota_A	c__Clostridia	o__Lachnospirales	f__Lachnospiraceae	g__Chordicoccus	s__	79.57	5.38	131	100959	2.03912e+06	48.27	18029	5959	Medium quality	1490	27	0	0	1
L8_SemiBin_bin.213	Dilute-MetaSeq	d__Bacteria	p__Bacillota_I	c__Bacilli_A	o__Erysipelotrichales	f__Erysipelotrichaceae	g__Bulleidia	s__	79.55	4.19	218	30169	1.51213e+06	34.36	6011	3251	Medium quality	1173	16	1	0	0
L10_SemiBin_bin.156	Dilute-MetaSeq	d__Bacteria	p__Bacteroidota	c__Bacteroidia	o__Bacteroidales	f__UBA932	g__Cryptobacteroides	s__	79.5	1.98	185	36282	2.07346e+06	58.49	12807	4037	Medium quality	1478	26	0	0	0
L7_SemiBin_bin.67	Dilute-MetaSeq	d__Bacteria	p__Bacteroidota	c__Bacteroidia	o__Bacteroidales	f__UBA932	g__Egerieousia	s__	79.49	0.95	160	55933	2.12579e+06	44.24	16792	4430	Medium quality	1471	26	0	0	0
W9_SemiBin_bin.7	Dilute-MetaSeq	d__Bacteria	p__Bacteroidota	c__Bacteroidia	o__Bacteroidales	f__UBA932	g__Cryptobacteroides	s__Cryptobacteroides sp902794005	79.48	1.67	110	113033	2.07084e+06	57.34	18946	6896	Medium quality	1408	28	0	0	0
B5_SemiBin_bin.38	Dilute-MetaSeq	d__Bacteria	p__Bacteroidota	c__Bacteroidia	o__Bacteroidales	f__Bacteroidaceae	g__UBA1189	s__UBA1189 sp024697785	79.42	2.23	70	140814	3.5853e+06	56.37	58025	20594	Medium quality	2091	43	0	0	0
W6_SemiBin_bin.12	Dilute-MetaSeq	d__Bacteria	p__Bacillota_A	c__Clostridia	o__Lachnospirales	f__Lachnospiraceae	g__Butyrivibrio	s__	79.3	4.2	156	86000	2.47358e+06	57.6	20101	5480	Medium quality	1809	22	0	0	0
L2_SemiBin_bin.35	Dilute-MetaSeq	d__Bacteria	p__Bacillota_A	c__Clostridia	o__Lachnospirales	f__Bianqueaceae	g__	s__	79.29	3.36	121	68454	2.24654e+06	53.61	24617	6430	Medium quality	1608	30	0	0	0
L8_SemiBin_bin.47	Dilute-MetaSeq	d__Bacteria	p__Bacillota_A	c__Clostridia	o__Peptostreptococcales	f__Anaerovoracaceae	g__Eubacterium_B	s__	79.26	2.13	82	54736	1.52193e+06	50.95	26800	6994	Medium quality	1081	22	1	0	0
L_SemiBin_bin.429	Dilute-MetaSeq	d__Archaea	p__Thermoplasmatota	c__Thermoplasmata	o__Methanomassiliicoccales	f__Methanomethylophilaceae	g__UBA71	s__	79.17	6.28	219	32385	1.6024e+06	51.23	7132	3264	Medium quality	1371	39	2	1	1
J2_SemiBin_bin.10	Dilute-MetaSeq	d__Bacteria	p__Pseudomonadota	c__Alphaproteobacteria	o__Rhizobiales	f__Rhizobiaceae	g__Pseudochrobactrum	s__Pseudochrobactrum saccharolyticum	79.13	0.43	56	256738	3.71866e+06	51.4	63812	27808	Medium quality	2719	36	0	0	0
W8_SemiBin_bin.1	Dilute-MetaSeq	d__Bacteria	p__Pseudomonadota	c__Alphaproteobacteria	o__Rhizobiales	f__Rhizobiaceae	g__Agrobacterium	s__Agrobacterium oryzihabitans	79.08	1.38	294	178293	5.23919e+06	59.54	30621	5059	Medium quality	4121	37	0	0	0
L7_SemiBin_bin.4	Dilute-MetaSeq	d__Bacteria	p__Bacteroidota	c__Bacteroidia	o__Sphingobacteriales	f__Sphingobacteriaceae	g__Sphingobacterium	s__Sphingobacterium nematocida	78.99	0.63	200	153170	4.65911e+06	39.84	28544	7674	Medium quality	3224	40	0	0	0
B_SemiBin_bin.953	Dilute-MetaSeq	d__Bacteria	p__Bacillota_I	c__Bacilli_A	o__Erysipelotrichales	f__Erysipelotrichaceae	g__Bulleidia	s__	78.97	2.86	236	33533	2.12302e+06	33.95	8935	3671	Medium quality	1649	36	0	0	0
W9_SemiBin_bin.164	Dilute-MetaSeq	d__Bacteria	p__Desulfobacterota	c__Desulfobulbia	o__Desulfobulbales	f__Desulfobulbaceae	g__Desulfobulbus	s__	78.95	0	250	35763	2.46845e+06	58.33	10260	3770	Medium quality	1808	33	0	0	0
L5_SemiBin_bin.101	Dilute-MetaSeq	d__Bacteria	p__Spirochaetota	c__Spirochaetia	o__Treponematales	f__Treponemataceae	g__Treponema_D	s__	78.94	0.7	197	44302	2.01842e+06	45.64	10826	3689	Medium quality	1322	21	0	0	0
W2_SemiBin_bin.433	Dilute-MetaSeq	d__Archaea	p__Methanobacteriota	c__Methanobacteria	o__Methanobacteriales	f__Methanobacteriaceae	g__Methanobrevibacter_A	s__Methanobrevibacter_A sp900319535	78.93	5.6	171	21480	1.46341e+06	31.16	8061	4067	Medium quality	1228	14	0	0	0
H9_SemiBin_bin.3	Dilute-MetaSeq	d__Bacteria	p__Bacteroidota	c__Bacteroidia	o__Chitinophagales	f__Chitinophagaceae	g__Sediminibacterium	s__	78.82	0	47	242011	3.22638e+06	45.14	89017	29744	Medium quality	2214	26	0	0	0
W6_SemiBin_bin.76	Dilute-MetaSeq	d__Bacteria	p__Bacillota_I	c__Bacilli_A	o__Erysipelotrichales	f__Erysipelotrichaceae	g__Bulleidia	s__	78.73	5.71	182	46024	1.59155e+06	34.28	8392	3683	Medium quality	1211	31	1	1	0
B9_SemiBin_bin.34	Dilute-MetaSeq	d__Bacteria	p__Bacillota_A	c__Clostridia	o__Lachnospirales	f__Lachnospiraceae	g__UBA629	s__UBA629 sp900316625	78.63	1.01	131	102919	1.99506e+06	46.72	18771	4921	Medium quality	1470	20	0	0	0
W7_SemiBin_bin.51	Dilute-MetaSeq	d__Bacteria	p__Bacillota_A	c__Clostridia	o__Oscillospirales	f__Oscillospiraceae	g__Limivicinus	s__Limivicinus sp902778665	78.58	0.89	224	78137	2.89186e+06	52.3	14409	4783	Medium quality	2135	18	0	0	0
D5_SemiBin_bin.1	Dilute-MetaSeq	d__Bacteria	p__Bacteroidota	c__Bacteroidia	o__Sphingobacteriales	f__Sphingobacteriaceae	g__Sphingobacterium	s__Sphingobacterium nematocida	78.46	0.65	87	177456	3.97435e+06	39.65	42878	19560	Medium quality	2709	39	0	0	0
L8_SemiBin_bin.83	Dilute-MetaSeq	d__Bacteria	p__Bacteroidota	c__Bacteroidia	o__Bacteroidales	f__F082	g__Limimorpha	s__Limimorpha sp900315175	78.37	6.45	199	44564	2.29365e+06	45.44	12077	4726	Medium quality	1643	36	1	0	0
L_SemiBin_bin.714	Dilute-MetaSeq	d__Bacteria	p__Bacillota_A	c__Clostridia	o__Oscillospirales	f__Ruminococcaceae	g__UBA3818	s__UBA3818 sp002369315	78.36	9.79	258	75013	2.46627e+06	51.27	14180	3371	Medium quality	2137	41	3	0	0
W12_SemiBin_bin.56	Dilute-MetaSeq	d__Bacteria	p__Bacteroidota	c__Bacteroidia	o__Bacteroidales	f__Tenuifilaceae	g__RGIG6076	s__	78.31	0	215	58795	2.38427e+06	50.51	12606	3887	Medium quality	1560	30	0	0	0
B12_SemiBin_bin.7	Dilute-MetaSeq	d__Bacteria	p__Bacteroidota	c__Bacteroidia	o__Bacteroidales	f__Tannerellaceae	g__Massilibacteroides	s__Massilibacteroides sp023429375	78.3	1.54	50	216068	2.94417e+06	39.9	63030	25010	Medium quality	1911	33	0	0	0
W11_SemiBin_bin.104	Dilute-MetaSeq	d__Bacteria	p__Bacillota_A	c__Clostridia	o__Christensenellales	f__CAG-138	g__Pelethousia	s__	78.29	0.81	176	48784	1.74188e+06	56.54	10513	3622	Medium quality	1302	20	0	0	0
W3_SemiBin_bin.173	Dilute-MetaSeq	d__Bacteria	p__Bacillota_A	c__Clostridia	o__Peptostreptococcales	f__Anaerovoracaceae	g__RGIG2707	s__	78.25	4.73	154	34658	1.84096e+06	49.99	12203	4791	Medium quality	1327	27	1	0	0
W10_SemiBin_bin.203	Dilute-MetaSeq	d__Bacteria	p__Spirochaetota	c__Spirochaetia	o__Treponematales	f__Treponemataceae	g__Treponema_D	s__	78.21	0	199	46071	2.06816e+06	43.52	9939	4085	Medium quality	1407	21	0	0	0
J9_SemiBin_bin.5	Dilute-MetaSeq	d__Bacteria	p__Bacteroidota	c__Bacteroidia	o__Flavobacteriales	f__Weeksellaceae	g__Chryseobacterium	s__Chryseobacterium sp029892225	78.19	0.25	97	177726	4.28007e+06	33.58	47418	16961	Medium quality	3031	43	0	0	0
B_SemiBin_bin.307	Dilute-MetaSeq	d__Bacteria	p__Bacteroidota	c__Bacteroidia	o__Bacteroidales	f__UBA932	g__Cryptobacteroides	s__	78.17	9.4	229	34168	2.24098e+06	59.02	10678	3904	Medium quality	1720	36	4	0	1
B10_SemiBin_bin.1	Dilute-MetaSeq	d__Bacteria	p__Pseudomonadota	c__Alphaproteobacteria	o__Rhizobiales	f__Rhizobiaceae	g__Agrobacterium	s__Agrobacterium oryzihabitans	78.15	0.19	40	436546	4.8903e+06	59.37	176345	42230	Medium quality	3696	39	0	0	0
W10_SemiBin_bin.320	Dilute-MetaSeq	d__Bacteria	p__Desulfobacterota	c__Desulfovibrionia	o__Desulfovibrionales	f__Desulfovibrionaceae	g__CASQEL01	s__	78.11	4.73	221	33550	1.90672e+06	65.09	7985	3650	Medium quality	1431	19	0	0	0
Z10_SemiBin_bin.0	Dilute-MetaSeq	d__Bacteria	p__Pseudomonadota	c__Alphaproteobacteria	o__Rhizobiales	f__Rhizobiaceae	g__Agrobacterium	s__Agrobacterium oryzihabitans	78.11	0.71	45	331733	4.86068e+06	59.56	171418	36478	Medium quality	3642	35	0	0	0
W_SemiBin_bin.377	Dilute-MetaSeq	d__Archaea	p__Methanobacteriota	c__Methanobacteria	o__Methanobacteriales	f__Methanobacteriaceae	g__Methanobrevibacter_A	s__Methanobrevibacter_A sp900319535	78.06	6.63	316	29012	2.12932e+06	31.23	6469	2986	Medium quality	1681	29	0	0	0
W2_SemiBin_bin.23	Dilute-MetaSeq	d__Bacteria	p__Bacteroidota	c__Bacteroidia	o__Bacteroidales	f__UBA932	g__Egerieousia	s__Egerieousia sp902797895	77.99	0	89	119730	1.94662e+06	43.05	28095	6781	Medium quality	1293	35	1	0	0
S11_SemiBin_bin.8	Dilute-MetaSeq	d__Bacteria	p__Bacteroidota	c__Bacteroidia	o__Sphingobacteriales	f__Sphingobacteriaceae	g__Sphingobacterium	s__Sphingobacterium sp000938735	77.86	0	292	93605	5.35387e+06	37.15	20673	6128	Medium quality	3534	39	0	0	0
L_SemiBin_bin.662	Dilute-MetaSeq	d__Archaea	p__Thermoplasmatota	c__Thermoplasmata	o__Methanomassiliicoccales	f__Methanomethylophilaceae	g__SIG5	s__	77.82	0	180	29109	1.36414e+06	34.86	6792	3070	Medium quality	1069	36	1	0	0
L12_SemiBin_bin.38	Dilute-MetaSeq	d__Bacteria	p__Pseudomonadota	c__Gammaproteobacteria	o__Burkholderiales	f__Burkholderiaceae	g__Comamonas	s__Comamonas tsuruhatensis	77.75	0.74	465	63638	5.50133e+06	66.88	13116	3915	Medium quality	4083	30	0	0	0
W10_SemiBin_bin.68	Dilute-MetaSeq	d__Bacteria	p__Spirochaetota	c__Spirochaetia	o__Treponematales	f__Treponemataceae	g__GCA-2749205	s__	77.75	4.37	209	78592	2.34783e+06	39.13	15002	3534	Medium quality	1638	31	0	0	0
W3_SemiBin_bin.111	Dilute-MetaSeq	d__Bacteria	p__Bacteroidota	c__Bacteroidia	o__Bacteroidales	f__Tannerellaceae	g__Tannerella	s__	77.68	1.22	255	42139	3.09567e+06	46.66	12099	4886	Medium quality	2006	37	0	0	0
W9_SemiBin_bin.27	Dilute-MetaSeq	d__Bacteria	p__Bacillota_B	c__Dehalobacteriia	o__UBA4068	f__UBA4068	g__HGM13862	s__	77.63	0	108	78232	1.73867e+06	51.86	21547	5257	Medium quality	1323	28	0	0	0
B3_SemiBin_bin.7	Dilute-MetaSeq	d__Bacteria	p__Pseudomonadota	c__Gammaproteobacteria	o__Burkholderiales	f__Burkholderiaceae	g__Pelomonas	s__Pelomonas sp003963075	77.59	3.45	224	201619	4.95472e+06	68.45	37436	6168	Medium quality	3701	54	1	0	0
B7_SemiBin_bin.188	Dilute-MetaSeq	d__Bacteria	p__Bacillota_I	c__Bacilli_A	o__Erysipelotrichales	f__Erysipelotrichaceae	g__Bulleidia	s__Bulleidia sp902797775	77.59	1.72	169	33271	1.67117e+06	34.21	10126	3706	Medium quality	1244	20	1	0	0
W11_SemiBin_bin.146	Dilute-MetaSeq	d__Bacteria	p__Bacillota_A	c__Clostridia	o__Peptostreptococcales	f__Anaerovoracaceae	g__JAEEUO01	s__JAEEUO01 sp016286935	77.59	8.54	166	41888	1.73793e+06	60.91	12633	3565	Medium quality	1352	29	0	0	0
W2_SemiBin_bin.7	Dilute-MetaSeq	d__Bacteria	p__Pseudomonadota	c__Gammaproteobacteria	o__Enterobacterales	f__Enterobacteriaceae	g__Serratia	s__Serratia ureilytica	77.55	0	196	180869	5.02154e+06	59.17	47795	8307	Medium quality	3803	57	0	0	0
W9_SemiBin_bin.66	Dilute-MetaSeq	d__Bacteria	p__Bacteroidota	c__Bacteroidia	o__Flavobacteriales	f__Weeksellaceae	g__Chryseobacterium	s__Chryseobacterium sp029892225	77.45	0.7	432	55372	3.93254e+06	33.81	8297	3629	Medium quality	2780	49	0	0	0
W10_SemiBin_bin.174	Dilute-MetaSeq	d__Bacteria	p__Bacillota_A	c__Clostridia	o__Peptostreptococcales	f__Anaerovoracaceae	g__RGIG2707	s__	77.42	4.92	146	49975	2.14167e+06	49.77	14498	6221	Medium quality	1600	29	1	1	0
W6_SemiBin_bin.25	Dilute-MetaSeq	d__Bacteria	p__Bacillota_A	c__Clostridia	o__Peptostreptococcales	f__Anaerovoracaceae	g__RGIG2707	s__	77.42	6.74	134	71483	1.64598e+06	50.08	15161	4603	Medium quality	1227	12	0	0	0
B7_SemiBin_bin.70	Dilute-MetaSeq	d__Bacteria	p__Bacillota_A	c__Clostridia	o__Lachnospirales	f__Lachnospiraceae	g__	s__	77.37	5.04	143	58498	1.96874e+06	49.18	15754	5068	Medium quality	1434	26	0	0	1
W7_SemiBin_bin.128	Dilute-MetaSeq	d__Bacteria	p__Bacillota_A	c__Clostridia	o__Lachnospirales	f__Bianqueaceae	g__	s__	77.29	7.15	176	52548	2.45681e+06	54.34	17986	4811	Medium quality	1818	30	0	0	0
L_SemiBin_bin.642	Dilute-MetaSeq	d__Bacteria	p__Bacteroidota	c__Bacteroidia	o__Sphingobacteriales	f__Sphingobacteriaceae	g__Sphingobacterium	s__Sphingobacterium kitahiroshimense	77.18	5	212	191410	6.49842e+06	36.22	49539	9718	Medium quality	4516	61	2	0	0
Z_SemiBin_bin.78	Dilute-MetaSeq	d__Bacteria	p__Bacteroidota	c__Bacteroidia	o__Chitinophagales	f__Chitinophagaceae	g__Sediminibacterium	s__Sediminibacterium sp017537025	77.02	2.63	218	131833	3.69512e+06	38.42	23311	5672	Medium quality	2658	33	0	3	2
B7_SemiBin_bin.108	Dilute-MetaSeq	d__Bacteria	p__Bacteroidota	c__Bacteroidia	o__Bacteroidales	f__UBA932	g__Cryptobacteroides	s__	76.79	0.71	101	49139	1.88974e+06	57.24	17481	7806	Medium quality	1231	17	0	0	0
B9_SemiBin_bin.22	Dilute-MetaSeq	d__Bacteria	p__Bacillota_A	c__Clostridia	o__Lachnospirales	f__Lachnospiraceae	g__Oribacterium	s__Oribacterium sp900318695	76.79	0	100	120830	2.67755e+06	44.71	33749	10288	Medium quality	1794	39	0	0	0
L9_SemiBin_bin.41	Dilute-MetaSeq	d__Bacteria	p__Bacteroidota	c__Bacteroidia	o__Bacteroidales	f__UBA932	g__Cryptobacteroides	s__Cryptobacteroides sp902788175	76.77	2	140	60951	2.06547e+06	57.64	14892	5259	Medium quality	1409	21	0	0	0
W5_SemiBin_bin.22	Dilute-MetaSeq	d__Bacteria	p__Pseudomonadota	c__Gammaproteobacteria	o__Pseudomonadales	f__Pseudomonadaceae	g__Pseudomonas_E	s__Pseudomonas_E sp003523465	76.74	0.6	386	68316	5.88942e+06	63.2	20454	4685	Medium quality	4290	43	0	0	0
L_SemiBin_bin.320	Dilute-MetaSeq	d__Bacteria	p__Bacteroidota	c__Bacteroidia	o__Bacteroidales	f__Bacteroidaceae	g__Bacteroides	s__Bacteroides heparinolyticus	76.73	2.27	219	97825	3.79206e+06	47.13	25423	5164	Medium quality	2439	48	1	0	1
W10_SemiBin_bin.61	Dilute-MetaSeq	d__Bacteria	p__Bacillota_A	c__Clostridia	o__Oscillospirales	f__Oscillospiraceae	g__RGIG529	s__	76.68	0	91	83698	1.7971e+06	55.74	35199	6112	Medium quality	1290	31	0	0	0
W_SemiBin_bin.1058	Dilute-MetaSeq	d__Bacteria	p__Bacillota_A	c__Clostridia	o__Lachnospirales	f__Bianqueaceae	g__RUG12817	s__	76.62	4.14	172	57524	2.37606e+06	53.72	17749	4537	Medium quality	1607	42	0	0	0
L_SemiBin_bin.778	Dilute-MetaSeq	d__Bacteria	p__Bacillota_B	c__Dehalobacteriia	o__UBA7702	f__UBA7702	g__UBA7702	s__	76.6	2.5	210	87664	2.01329e+06	53	9612	3319	Medium quality	1535	35	1	0	0
L_SemiBin_bin.848	Dilute-MetaSeq	d__Bacteria	p__Bacillota_A	c__Clostridia	o__Oscillospirales	f__Ruminococcaceae	g__SIG526	s__	76.45	9.98	276	55113	2.63188e+06	57.41	10305	3621	Medium quality	2023	29	0	0	0
W_SemiBin_bin.514	Dilute-MetaSeq	d__Bacteria	p__Pseudomonadota	c__Gammaproteobacteria	o__Xanthomonadales	f__Xanthomonadaceae	g__Stenotrophomonas	s__Stenotrophomonas maltophilia_G	76.44	6.13	202	189197	4.69923e+06	66.3	53512	5419	Medium quality	3491	74	2	0	0
L3_SemiBin_bin.113	Dilute-MetaSeq	d__Bacteria	p__Bacteroidota	c__Bacteroidia	o__Bacteroidales	f__Bacteroidaceae	g__Prevotella	s__Prevotella sp900319895	76.35	1.79	148	41910	1.90332e+06	48.42	14874	4251	Medium quality	1286	29	0	0	0
D_SemiBin_bin.1	Dilute-MetaSeq	d__Bacteria	p__Pseudomonadota	c__Gammaproteobacteria	o__Burkholderiales	f__Burkholderiaceae	g__Comamonas	s__Comamonas tsuruhatensis	76.32	0.21	166	261590	5.88394e+06	67.17	49784	13654	Medium quality	4065	36	0	0	0
W6_SemiBin_bin.113	Dilute-MetaSeq	d__Bacteria	p__Bacteroidota	c__Bacteroidia	o__Bacteroidales	f__UBA932	g__Egerieousia	s__	76.29	0.95	183	41191	2.21538e+06	44.56	12306	4583	Medium quality	1416	20	0	0	0
B3_SemiBin_bin.6	Dilute-MetaSeq	d__Bacteria	p__Bacillota_A	c__Clostridia	o__Lachnospirales	f__Lachnospiraceae	g__UBA1201	s__UBA1201 sp900319565	76.27	3.16	119	204921	2.89558e+06	51.64	52454	6601	Medium quality	1960	35	0	0	0
W9_SemiBin_bin.80	Dilute-MetaSeq	d__Bacteria	p__Bacteroidota	c__Bacteroidia	o__Bacteroidales	f__Tenuifilaceae	g__RGIG6076	s__	76.26	0.63	196	50999	2.2606e+06	58.74	11792	4185	Medium quality	1507	24	0	0	0
L8_SemiBin_bin.253	Dilute-MetaSeq	d__Bacteria	p__Bacillota_A	c__Clostridia	o__Lachnospirales	f__Lachnospiraceae	g__RUG842	s__	76.2	2.95	191	27962	1.72781e+06	53.79	8513	3444	Medium quality	1271	21	0	0	0
L4_SemiBin_bin.64	Dilute-MetaSeq	d__Bacteria	p__Bacteroidota	c__Bacteroidia	o__Bacteroidales	f__Bacteroidaceae	g__UBA2918	s__UBA2918 sp900313715	76.19	4.19	112	63450	2.49732e+06	44.41	22726	9406	Medium quality	1677	39	1	0	1
W10_SemiBin_bin.80	Dilute-MetaSeq	d__Bacteria	p__Bacillota_A	c__Clostridia	o__Lachnospirales	f__Lachnospiraceae	g__CAG-791	s__CAG-791 sp900317475	76.17	1.78	147	72205	2.78454e+06	52.65	25348	6105	Medium quality	1835	31	0	0	0
W11_SemiBin_bin.130	Dilute-MetaSeq	d__Bacteria	p__Bacillota_A	c__Clostridia	o__Lachnospirales	f__Bianqueaceae	g__RUG760	s__	76.17	3.36	143	44692	1.87878e+06	52.28	15133	4603	Medium quality	1303	27	0	0	0
W3_SemiBin_bin.9	Dilute-MetaSeq	d__Bacteria	p__Spirochaetota	c__Spirochaetia	o__Treponematales	f__Treponemataceae	g__Treponema_D	s__	76.08	4.9	153	79617	1.88617e+06	38.11	12369	4326	Medium quality	1329	33	0	0	0
W12_SemiBin_bin.28	Dilute-MetaSeq	d__Bacteria	p__Bacillota_A	c__Clostridia	o__Lachnospirales	f__Lachnospiraceae	g__Porcincola	s__Porcincola sp902803065	76.06	8.34	206	73972	3.35251e+06	52.07	16696	6670	Medium quality	2367	39	0	0	0
W9_SemiBin_bin.105	Dilute-MetaSeq	d__Bacteria	p__Bacteroidota	c__Bacteroidia	o__Bacteroidales	f__Bacteroidaceae	g__UBA4372	s__UBA4372 sp902788315	76.02	0	219	45043	3.77011e+06	57.04	17439	6386	Medium quality	2202	31	0	0	0
W10_SemiBin_bin.144	Dilute-MetaSeq	d__Bacteria	p__Bacteroidota	c__Bacteroidia	o__Bacteroidales	f__UBA932	g__Cryptobacteroides	s__Cryptobacteroides sp902768955	75.98	3.33	172	54692	2.33958e+06	52.93	14208	5035	Medium quality	1566	13	1	0	0
L8_SemiBin_bin.168	Dilute-MetaSeq	d__Bacteria	p__Bacteroidota	c__Bacteroidia	o__Bacteroidales	f__UBA932	g__Bact-11	s__	75.95	3.41	184	34019	2.10024e+06	55.01	11502	4529	Medium quality	1474	28	0	0	0
S_SemiBin_bin.25	Dilute-MetaSeq	d__Bacteria	p__Pseudomonadota	c__Alphaproteobacteria	o__Rhizobiales	f__Rhizobiaceae	g__Agrobacterium	s__Agrobacterium pusense	75.93	8.7	245	195924	6.4762e+06	59.15	47616	8949	Medium quality	5130	47	0	1	2
L8_SemiBin_bin.102	Dilute-MetaSeq	d__Bacteria	p__Bacillota_A	c__Clostridia	o__Lachnospirales	f__Lachnospiraceae	g__UBA1267	s__	75.91	2.06	194	42484	2.26367e+06	54.55	12053	4185	Medium quality	1548	26	0	0	0
W7_SemiBin_bin.21	Dilute-MetaSeq	d__Bacteria	p__Bacteroidota	c__Bacteroidia	o__Bacteroidales	f__P3	g__UBA1711	s__UBA1711 sp902762805	75.91	4.3	72	98893	2.65197e+06	59.07	34592	16578	Medium quality	1764	31	0	0	0
B7_SemiBin_bin.29	Dilute-MetaSeq	d__Bacteria	p__Pseudomonadota	c__Gammaproteobacteria	o__UBA9339	f__UBA9339	g__	s__	75.87	1.23	33	85135	1.26746e+06	43.83	38797	15134	Medium quality	878	42	1	1	1
W8_SemiBin_bin.386	Dilute-MetaSeq	d__Bacteria	p__Bacillota_I	c__Bacilli_A	o__Erysipelotrichales	f__Erysipelotrichaceae	g__Bulleidia	s__	75.87	10	199	26204	1.72463e+06	34.25	9041	3696	Medium quality	1342	37	0	0	1
L4_SemiBin_bin.110	Dilute-MetaSeq	d__Bacteria	p__Bacteroidota	c__Bacteroidia	o__Bacteroidales	f__UBA932	g__Cryptobacteroides	s__	75.86	0	152	46408	2.10912e+06	57.66	13647	5284	Medium quality	1341	17	0	0	0
W9_SemiBin_bin.84	Dilute-MetaSeq	d__Bacteria	p__Bacteroidota	c__Bacteroidia	o__Bacteroidales	f__Bacteroidaceae	g__Prevotella	s__Prevotella sp002342665	75.74	5.29	247	50357	3.61716e+06	52.91	14502	6146	Medium quality	2393	25	0	0	0
L12_SemiBin_bin.240	Dilute-MetaSeq	d__Bacteria	p__Bacillota_A	c__Clostridia	o__Lachnospirales	f__Bianqueaceae	g__RUG760	s__	75.73	8.72	266	31731	2.2346e+06	55.37	7516	3655	Medium quality	1621	22	0	0	0
H_SemiBin_bin.17	Dilute-MetaSeq	d__Bacteria	p__Bacteroidota	c__Bacteroidia	o__Chitinophagales	f__Chitinophagaceae	g__Sediminibacterium	s__Sediminibacterium sp902168225	75.7	4.93	157	137994	3.50191e+06	37.38	27567	7316	Medium quality	2521	21	1	0	0
L8_SemiBin_bin.19	Dilute-MetaSeq	d__Bacteria	p__Bacillota_A	c__Clostridia	o__Lachnospirales	f__Bianqueaceae	g__RUG760	s__	75.67	1.34	221	70286	2.05533e+06	55.23	8512	3446	Medium quality	1446	12	0	0	0
L9_SemiBin_bin.67	Dilute-MetaSeq	d__Bacteria	p__Bacteroidota	c__Bacteroidia	o__Bacteroidales	f__UBA932	g__Cryptobacteroides	s__	75.64	0.48	181	50407	2.01655e+06	57.7	11411	3669	Medium quality	1389	19	0	0	0
M7_SemiBin_bin.8	Dilute-MetaSeq	d__Bacteria	p__Bacteroidota	c__Bacteroidia	o__Chitinophagales	f__Chitinophagaceae	g__Sediminibacterium	s__	75.57	0	44	212425	3.05558e+06	45.02	76132	29182	Medium quality	2054	27	1	0	1
B7_SemiBin_bin.113	Dilute-MetaSeq	d__Bacteria	p__Bacillota_A	c__Clostridia	o__Oscillospirales	f__Oscillospiraceae	g__Limivicinus	s__Limivicinus sp902778665	75.54	2.01	220	48568	2.7211e+06	52.53	12342	4584	Medium quality	1921	15	0	0	0
W4_SemiBin_bin.3	Dilute-MetaSeq	d__Bacteria	p__Bacillota_A	c__Clostridia	o__Christensenellales	f__CAG-138	g__	s__	75.52	1.63	72	184037	1.82459e+06	44.81	25902	8166	Medium quality	1363	26	0	0	1
W11_SemiBin_bin.20	Dilute-MetaSeq	d__Bacteria	p__Bacillota_A	c__Clostridia	o__Lachnospirales	f__Bianqueaceae	g__RUG760	s__	75.51	2.35	70	93437	2.00251e+06	53.83	34286	11728	Medium quality	1321	29	0	0	0
L3_SemiBin_bin.61	Dilute-MetaSeq	d__Bacteria	p__Bacteroidota	c__Bacteroidia	o__Bacteroidales	f__Bacteroidaceae	g__UBA2918	s__UBA2918 sp900313715	75.5	8.74	180	54663	2.8102e+06	44.98	15656	6598	Medium quality	1972	40	0	0	0
L_SemiBin_bin.1054	Dilute-MetaSeq	d__Bacteria	p__Spirochaetota	c__Spirochaetia	o__Treponematales	f__Treponemataceae	g__Treponema_D	s__	75.48	3.89	245	47852	2.39346e+06	36.95	9116	3650	Medium quality	1692	39	2	0	0
L8_SemiBin_bin.56	Dilute-MetaSeq	d__Bacteria	p__Desulfobacterota	c__Desulfobulbia	o__Desulfobulbales	f__Desulfobulbaceae	g__Desulfobulbus	s__	75.44	0	221	51913	2.22745e+06	58.09	10026	3539	Medium quality	1549	29	0	0	0
L_SemiBin_bin.1206	Dilute-MetaSeq	d__Bacteria	p__UBA3054	c__UBA3054	o__UBA3054	f__UBA3054	g__UBA3054	s__	75.44	4.99	220	62487	2.61117e+06	53.98	15617	3798	Medium quality	1727	47	2	0	1
W_SemiBin_bin.280	Dilute-MetaSeq	d__Bacteria	p__Bacteroidota	c__Bacteroidia	o__Bacteroidales	f__Tenuifilaceae	g__RGIG6076	s__	75.41	6.44	373	48503	2.66768e+06	56.9	6245	3017	Medium quality	1918	38	0	0	0
J11_SemiBin_bin.4	Dilute-MetaSeq	d__Bacteria	p__Pseudomonadota	c__Alphaproteobacteria	o__Rhizobiales	f__Rhizobiaceae	g__Pseudochrobactrum	s__Pseudochrobactrum saccharolyticum	75.4	0	49	339101	4.10669e+06	51.46	95815	29298	Medium quality	2834	38	0	0	0
B7_SemiBin_bin.79	Dilute-MetaSeq	d__Bacteria	p__Bacteroidota	c__Bacteroidia	o__Bacteroidales	f__Bacteroidaceae	g__UBA2918	s__UBA2918 sp017471185	75.37	1.05	146	54351	2.7158e+06	47.05	18126	6981	Medium quality	1680	25	1	0	0
W8_SemiBin_bin.24	Dilute-MetaSeq	d__Bacteria	p__Bacteroidota	c__Bacteroidia	o__Bacteroidales	f__Tannerellaceae	g__Tannerella	s__	75.32	0.19	112	84409	3.22435e+06	46.07	30951	11702	Medium quality	2117	29	0	0	0
W_SemiBin_bin.1080	Dilute-MetaSeq	d__Bacteria	p__Bacteroidota	c__Bacteroidia	o__Sphingobacteriales	f__Sphingobacteriaceae	g__Sphingobacterium	s__Sphingobacterium nematocida	75.32	3.73	90	416784	5.74261e+06	39.95	129003	35981	Medium quality	3883	53	1	0	0
B8_SemiBin_bin.47	Dilute-MetaSeq	d__Bacteria	p__Bacillota_A	c__Clostridia	o__Christensenellales	f__CAG-138	g__RUG472	s__	75.28	0.03	72	96264	1.94055e+06	60.61	29458	10333	Medium quality	1412	14	0	0	1
W7_SemiBin_bin.263	Dilute-MetaSeq	d__Bacteria	p__Bacillota_I	c__Bacilli_A	o__Erysipelotrichales	f__Erysipelotrichaceae	g__Bulleidia	s__	75.27	2.86	174	33703	1.66387e+06	34.09	8340	3980	Medium quality	1181	29	1	0	0
H9_SemiBin_bin.1	Dilute-MetaSeq	d__Bacteria	p__Bacteroidota	c__Bacteroidia	o__Flavobacteriales	f__Weeksellaceae	g__Chryseobacterium	s__Chryseobacterium sp029892225	75.25	0.98	40	313436	5.22699e+06	33.48	126447	64190	Medium quality	3589	61	0	0	0
W5_SemiBin_bin.121	Dilute-MetaSeq	d__Bacteria	p__Bacteroidota	c__Bacteroidia	o__Bacteroidales	f__Tenuifilaceae	g__RGIG6076	s__	75.24	0.63	204	45449	2.41323e+06	57.84	12550	4120	Medium quality	1571	31	0	0	0
L12_SemiBin_bin.301	Dilute-MetaSeq	d__Bacteria	p__Elusimicrobiota	c__Endomicrobiia	o__Endomicrobiales	f__Endomicrobiaceae	g__Endomicrobium	s__	75.21	3.47	170	26804	1.40532e+06	38.22	8594	3176	Medium quality	966	26	1	1	0
B9_SemiBin_bin.15	Dilute-MetaSeq	d__Bacteria	p__Bacillota_A	c__Clostridia	o__Saccharofermentanales	f__Saccharofermentanaceae	g__Firm-16	s__Firm-16 sp002368805	75.18	1.42	106	132027	3.11723e+06	49.07	35071	10077	Medium quality	2081	33	0	0	0
B4_SemiBin_bin.8	Dilute-MetaSeq	d__Bacteria	p__Actinomycetota	c__Actinomycetes	o__Actinomycetales	f__Actinomycetaceae	g__RUG11864	s__	75.07	0	19	210422	1.75891e+06	51.59	116230	34922	Medium quality	1162	40	1	0	0
L9_SemiBin_bin.25	Dilute-MetaSeq	d__Bacteria	p__Bacillota_A	c__Clostridia	o__Lachnospirales	f__Lachnospiraceae	g__Eubacterium_Q	s__Eubacterium_Q sp002350525	75.05	6.04	157	73261	3.32168e+06	41.95	23939	8397	Medium quality	2242	19	0	0	0
W9_SemiBin_bin.65	Dilute-MetaSeq	d__Bacteria	p__Bacillota_A	c__Clostridia	o__Christensenellales	f__QAND01	g__QAND01	s__	74.99	0.34	112	55602	1.43416e+06	56	14732	3998	Medium quality	1112	38	0	0	0
L_SemiBin_bin.1209	Dilute-MetaSeq	d__Bacteria	p__Bacteroidota	c__Bacteroidia	o__Bacteroidales	f__UBA932	g__Egerieousia	s__Egerieousia sp900322025	74.98	1.19	128	71221	1.99445e+06	40.87	17977	4919	Medium quality	1254	26	0	0	0
M2_SemiBin_bin.9	Dilute-MetaSeq	d__Bacteria	p__Pseudomonadota	c__Gammaproteobacteria	o__Burkholderiales	f__Burkholderiaceae	g__Pelomonas	s__Pelomonas sp003963075	74.94	0.23	63	216532	4.73604e+06	68.33	78743	30914	Medium quality	3322	37	0	0	0
L12_SemiBin_bin.49	Dilute-MetaSeq	d__Bacteria	p__Bacteroidota	c__Bacteroidia	o__Bacteroidales	f__Bacteroidaceae	g__UBA2918	s__UBA2918 sp017534535	74.9	1.49	226	59537	2.47362e+06	45.54	10511	4078	Medium quality	1574	26	0	0	0
L9_SemiBin_bin.198	Dilute-MetaSeq	d__Bacteria	p__Bacteroidota	c__Bacteroidia	o__Bacteroidales	f__Bacteroidaceae	g__Prevotella	s__Prevotella sp017400455	74.76	5.05	268	31451	2.8577e+06	56.98	10358	4131	Medium quality	1813	23	0	0	0
L12_SemiBin_bin.108	Dilute-MetaSeq	d__Archaea	p__Thermoplasmatota	c__Thermoplasmata	o__Methanomassiliicoccales	f__Methanomethylophilaceae	g__UBA71	s__UBA71 sp015063285	74.6	2.42	133	45858	1.56199e+06	52.03	13180	3879	Medium quality	1210	35	2	0	1
L3_SemiBin_bin.19	Dilute-MetaSeq	d__Bacteria	p__Pseudomonadota	c__Gammaproteobacteria	o__Pseudomonadales	f__Moraxellaceae	g__Acinetobacter	s__Acinetobacter johnsonii	74.6	0.22	268	81342	3.15727e+06	41.62	12859	3660	Medium quality	2295	23	0	0	0
B1_SemiBin_bin.405	Dilute-MetaSeq	d__Bacteria	p__Pseudomonadota	c__Gammaproteobacteria	o__Burkholderiales	f__Rhodocyclaceae	g__JAFZMK01	s__JAFZMK01 sp017444505	74.58	8.23	246	28797	1.92787e+06	62.86	7061	3318	Medium quality	1482	30	0	0	0
L_SemiBin_bin.705	Dilute-MetaSeq	d__Bacteria	p__Bacillota_A	c__Clostridia	o__Oscillospirales	f__CAG-382	g__UBA1752	s__	74.5	0.02	214	26141	1.81572e+06	55.08	7634	3384	Medium quality	1218	14	0	0	0
W9_SemiBin_bin.161	Dilute-MetaSeq	d__Bacteria	p__Bacteroidota	c__Bacteroidia	o__Bacteroidales	f__UBA932	g__Cryptobacteroides	s__	74.43	1.43	137	36143	1.88721e+06	59.69	13856	5126	Medium quality	1227	23	0	0	0
W9_SemiBin_bin.160	Dilute-MetaSeq	d__Bacteria	p__Bacillota_A	c__Clostridia	o__Oscillospirales	f__QAMX01	g__RUG11797	s__	74.3	0	223	36204	2.26302e+06	58.16	9485	3841	Medium quality	1550	27	0	0	0
W_SemiBin_bin.1047	Dilute-MetaSeq	d__Bacteria	p__Bacteroidota	c__Bacteroidia	o__Bacteroidales	f__WCHB1-69	g__F23-D06	s__	74.26	9.78	385	36559	3.17739e+06	47.92	8354	3242	Medium quality	2119	44	1	0	0
W3_SemiBin_bin.42	Dilute-MetaSeq	d__Bacteria	p__Pseudomonadota	c__Gammaproteobacteria	o__Pseudomonadales	f__Moraxellaceae	g__Acinetobacter	s__Acinetobacter johnsonii	74.23	0	252	60744	3.0877e+06	41.99	14033	3786	Medium quality	2227	33	0	0	0
W10_SemiBin_bin.63	Dilute-MetaSeq	d__Bacteria	p__Bacillota_C	c__Negativicutes	o__Acidaminococcales	f__Acidaminococcaceae	g__Succiniclasticum	s__Succiniclasticum sp900315925	74.21	1.5	170	80705	2.18059e+06	49.83	14935	4016	Medium quality	1448	22	2	0	0
W4_SemiBin_bin.172	Dilute-MetaSeq	d__Bacteria	p__Bacillota_I	c__Bacilli_A	o__Erysipelotrichales	f__Erysipelotrichaceae	g__Bulleidia	s__	74.17	2.86	147	44547	1.66116e+06	34.37	10906	4323	Medium quality	1161	34	2	0	0
W_SemiBin_bin.167	Dilute-MetaSeq	d__Bacteria	p__Bacteroidota	c__Bacteroidia	o__Bacteroidales	f__UBA932	g__Bact-11	s__	74.14	7.84	266	30369	2.27696e+06	56.97	8085	3376	Medium quality	1656	36	0	0	0
W_SemiBin_bin.47	Dilute-MetaSeq	d__Bacteria	p__Bacillota_A	c__Clostridia	o__Peptostreptococcales	f__Anaerovoracaceae	g__Eubacterium_B	s__	74.09	2.48	198	69909	2.20861e+06	46.2	11402	3668	Medium quality	1546	20	2	1	0
S3_SemiBin_bin.1	Dilute-MetaSeq	d__Bacteria	p__Bacteroidota	c__Bacteroidia	o__Flavobacteriales	f__Weeksellaceae	g__Chryseobacterium	s__Chryseobacterium sp029892225	74.06	0.49	22	437231	4.30014e+06	33.52	251099	102279	Medium quality	2910	40	0	0	0
L_SemiBin_bin.504	Dilute-MetaSeq	d__Bacteria	p__Bacillota_B	c__Dehalobacteriia	o__UBA4068	f__UBA4068	g__HGM13862	s__	74.05	2.4	110	64254	1.97201e+06	51.81	28572	5327	Medium quality	1461	41	1	0	1
B9_SemiBin_bin.83	Dilute-MetaSeq	d__Bacteria	p__Bacillota_A	c__Clostridia	o__Lachnospirales	f__Lachnospiraceae	g__CAG-791	s__CAG-791 sp900320025	74	0	180	76353	2.65446e+06	56.78	15772	4891	Medium quality	1659	12	0	0	0
W_SemiBin_bin.50	Dilute-MetaSeq	d__Bacteria	p__Bacteroidota	c__Bacteroidia	o__Bacteroidales	f__UBA932	g__Cryptobacteroides	s__Cryptobacteroides sp017447815	74	10	212	46943	2501126	56.81	13654	4314	Medium quality	1734	29	0	0	0
H_SemiBin_bin.20	Dilute-MetaSeq	d__Bacteria	p__Pseudomonadota	c__Gammaproteobacteria	o__Pseudomonadales	f__Moraxellaceae	g__Acinetobacter	s__Acinetobacter johnsonii	73.97	1.68	161	120456	3.54581e+06	41.2	40611	5610	Medium quality	2528	58	2	1	0
L4_SemiBin_bin.53	Dilute-MetaSeq	d__Bacteria	p__Bacillota_A	c__Clostridia	o__Oscillospirales	f__RGIG577	g__RGIG577	s__	73.92	2.55	97	66028	1.09116e+06	47.22	10724	3579	Medium quality	819	5	0	0	0
B9_SemiBin_bin.251	Dilute-MetaSeq	d__Bacteria	p__Bacteroidota	c__Bacteroidia	o__Bacteroidales	f__Bacteroidaceae	g__Prevotella	s__Prevotella sp017400455	73.81	0.74	264	36388	2.90232e+06	57.13	9640	4369	Medium quality	1725	18	0	0	0
Z1_SemiBin_bin.8	Dilute-MetaSeq	d__Bacteria	p__Pseudomonadota	c__Gammaproteobacteria	o__Burkholderiales	f__Burkholderiaceae	g__Comamonas	s__Comamonas acidovorans	73.77	1.7	127	251843	6.06111e+06	66.44	79946	17205	Medium quality	4174	46	0	0	0
W3_SemiBin_bin.39	Dilute-MetaSeq	d__Bacteria	p__Bacteroidota	c__Bacteroidia	o__Bacteroidales	f__UBA932	g__Cryptobacteroides	s__	73.75	1.03	123	61658	2.17954e+06	57.37	18852	6257	Medium quality	1359	22	0	0	1
H6_SemiBin_bin.6	Dilute-MetaSeq	d__Bacteria	p__Pseudomonadota	c__Gammaproteobacteria	o__Burkholderiales	f__Burkholderiaceae	g__Pelomonas	s__Pelomonas sp003963075	73.72	0.16	122	116515	4.04485e+06	68.63	34269	11845	Medium quality	2742	39	0	0	0
S_SemiBin_bin.6	Dilute-MetaSeq	d__Bacteria	p__Bacteroidota	c__Bacteroidia	o__Chitinophagales	f__Chitinophagaceae	g__Sediminibacterium	s__Sediminibacterium sp017537025	73.72	4.93	138	91639	3.45125e+06	37.18	29198	9632	Medium quality	2394	23	1	0	0
W3_SemiBin_bin.89	Dilute-MetaSeq	d__Bacteria	p__Bacteroidota	c__Bacteroidia	o__Bacteroidales	f__UBA932	g__Cryptobacteroides	s__	73.71	1.94	192	46498	2.53089e+06	56.97	12551	4926	Medium quality	1570	29	0	0	0
W2_SemiBin_bin.66	Dilute-MetaSeq	d__Bacteria	p__Spirochaetota	c__Spirochaetia	o__Treponematales	f__Treponemataceae	g__Treponema_D	s__	73.68	4.24	193	81498	2.30817e+06	38.02	13035	4048	Medium quality	1550	39	2	0	0
M7_SemiBin_bin.6	Dilute-MetaSeq	d__Bacteria	p__Pseudomonadota	c__Gammaproteobacteria	o__Pseudomonadales	f__Moraxellaceae	g__Acinetobacter	s__Acinetobacter johnsonii	73.65	0	45	282794	3.36213e+06	41.49	93566	31798	Medium quality	2364	39	0	0	0
W_SemiBin_bin.922	Dilute-MetaSeq	d__Bacteria	p__Bacteroidota	c__Bacteroidia	o__Bacteroidales	f__UBA932	g__Cryptobacteroides	s__	73.59	6.9	234	25429	1.98222e+06	57.04	7783	3503	Medium quality	1377	29	0	0	2
W9_SemiBin_bin.104	Dilute-MetaSeq	d__Bacteria	p__Bacillota_A	c__Clostridia	o__Lachnospirales	f__Bianqueaceae	g__RUG760	s__	73.49	2.46	188	45452	2.01693e+06	54.84	11022	3824	Medium quality	1380	13	0	0	1
W7_SemiBin_bin.54	Dilute-MetaSeq	d__Bacteria	p__Bacteroidota	c__Bacteroidia	o__Bacteroidales	f__UBA932	g__Cryptobacteroides	s__Cryptobacteroides sp902794005	73.41	1.59	84	76699	2.17358e+06	57.24	29537	9013	Medium quality	1369	16	0	0	0
W5_SemiBin_bin.111	Dilute-MetaSeq	d__Bacteria	p__Bacteroidota	c__Bacteroidia	o__Bacteroidales	f__UBA932	g__Egerieousia	s__Egerieousia sp946545765	73.4	0.63	103	47462	1.72535e+06	33.56	17631	5555	Medium quality	1094	40	1	0	0
W7_SemiBin_bin.55	Dilute-MetaSeq	d__Bacteria	p__Bacillota_A	c__Clostridia	o__Oscillospirales	f__Oscillospiraceae	g__Limivicinus	s__Limivicinus sp902802045	73.4	1.17	119	75425	2.02513e+06	49.5	17447	5826	Medium quality	1433	17	0	0	0
W3_SemiBin_bin.36	Dilute-MetaSeq	d__Bacteria	p__Bacteroidota	c__Bacteroidia	o__Flavobacteriales	f__Weeksellaceae	g__Chryseobacterium	s__Chryseobacterium sp029892225	73.33	0.37	373	64080	4.55853e+06	33.89	12761	4049	Medium quality	3096	39	0	0	0
W9_SemiBin_bin.230	Dilute-MetaSeq	d__Bacteria	p__Bacteroidota	c__Bacteroidia	o__Bacteroidales	f__Bacteroidaceae	g__Prevotella	s__Prevotella sp017400455	73.33	0.9	269	29041	2.86892e+06	57.27	9455	4435	Medium quality	1707	16	0	0	0
B10_SemiBin_bin.33	Dilute-MetaSeq	d__Bacteria	p__Bacillota_A	c__Clostridia	o__Christensenellales	f__CAG-138	g__UBA3792	s__	73.29	2.8	46	114064	1.96583e+06	55.57	43175	20338	Medium quality	1369	35	1	0	0
Z11_SemiBin_bin.0	Dilute-MetaSeq	d__Bacteria	p__Bacteroidota	c__Bacteroidia	o__Flavobacteriales	f__Weeksellaceae	g__Chryseobacterium	s__Chryseobacterium sp029892225	73.28	0.25	15	1073549	5.0019e+06	33.52	392599	105098	Medium quality	3340	57	0	0	0
W3_SemiBin_bin.86	Dilute-MetaSeq	d__Bacteria	p__Spirochaetota	c__Spirochaetia	o__Treponematales	f__Treponemataceae	g__Treponema_D	s__	73.23	3.64	152	47001	1.76776e+06	36.17	10418	4206	Medium quality	1180	26	0	0	0
J4_SemiBin_bin.2	Dilute-MetaSeq	d__Bacteria	p__Bacteroidota	c__Bacteroidia	o__Sphingobacteriales	f__Sphingobacteriaceae	g__Sphingobacterium	s__Sphingobacterium nematocida	73.17	4.76	44	550409	4.94795e+06	39.6	137957	40347	Medium quality	3194	42	1	1	0
W6_SemiBin_bin.169	Dilute-MetaSeq	d__Bacteria	p__Bacteroidota	c__Bacteroidia	o__Bacteroidales	f__UBA932	g__Bact-11	s__	73.17	1.67	160	33716	1.93757e+06	59.68	11999	4394	Medium quality	1238	16	0	0	0
B8_SemiBin_bin.195	Dilute-MetaSeq	d__Bacteria	p__Bacteroidota	c__Bacteroidia	o__Bacteroidales	f__UBA932	g__Cryptobacteroides	s__	73.1	5.7	113	50950	2.13367e+06	60.96	19568	7499	Medium quality	1426	24	0	0	0
L12_SemiBin_bin.86	Dilute-MetaSeq	d__Bacteria	p__Bacillota_A	c__Clostridia	o__Peptostreptococcales	f__Anaerovoracaceae	g__UBA3738	s__	73.05	5.32	98	50175	1.58333e+06	45.1	16995	5977	Medium quality	1049	21	1	0	0
L3_SemiBin_bin.40	Dilute-MetaSeq	d__Bacteria	p__Bacteroidota	c__Bacteroidia	o__Bacteroidales	f__UBA932	g__Cryptobacteroides	s__	73.04	5.17	182	60465	2.63685e+06	56.84	13853	5891	Medium quality	1723	24	1	0	1
W1_SemiBin_bin.49	Dilute-MetaSeq	d__Bacteria	p__Elusimicrobiota	c__Endomicrobiia	o__Endomicrobiales	f__Endomicrobiaceae	g__Endomicrobium	s__	73.03	2.25	104	76321	1.68097e+06	37.89	21288	4310	Medium quality	1086	30	2	1	0
J10_SemiBin_bin.10	Dilute-MetaSeq	d__Bacteria	p__Pseudomonadota	c__Gammaproteobacteria	o__Burkholderiales	f__Burkholderiaceae	g__Comamonas	s__Comamonas tsuruhatensis	72.95	1.37	200	88428	5.25062e+06	67.29	25434	9632	Medium quality	3530	26	0	0	0
W7_SemiBin_bin.121	Dilute-MetaSeq	d__Bacteria	p__Bacteroidota	c__Bacteroidia	o__Bacteroidales	f__UBA932	g__Cryptobacteroides	s__Cryptobacteroides sp900317925	72.94	0.63	117	53951	2.16711e+06	56.78	17376	6426	Medium quality	1380	26	0	0	1
H11_SemiBin_bin.8	Dilute-MetaSeq	d__Bacteria	p__Bacteroidota	c__Bacteroidia	o__Flavobacteriales	f__Weeksellaceae	g__Chryseobacterium	s__Chryseobacterium sp029892225	72.92	3.68	89	133335	5.04163e+06	33.68	62290	23804	Medium quality	3412	54	0	1	1
L5_SemiBin_bin.134	Dilute-MetaSeq	d__Bacteria	p__Bacteroidota	c__Bacteroidia	o__Bacteroidales	f__UBA932	g__Egerieousia	s__Egerieousia sp946545765	72.92	0	126	38863	1.68914e+06	33.5	12952	4625	Medium quality	1043	24	0	0	0
L5_SemiBin_bin.99	Dilute-MetaSeq	d__Bacteria	p__Bacteroidota	c__Bacteroidia	o__Bacteroidales	f__UBA932	g__Cryptobacteroides	s__Cryptobacteroides sp902774045	72.92	0.02	143	44613	1.91776e+06	49.43	14050	4255	Medium quality	1200	29	0	0	0
M8_SemiBin_bin.21	Dilute-MetaSeq	d__Bacteria	p__Pseudomonadota	c__Alphaproteobacteria	o__Rhizobiales	f__Rhizobiaceae	g__Pseudochrobactrum	s__Pseudochrobactrum saccharolyticum	72.92	0.87	410	39128	3.56576e+06	51.66	7098	3225	Medium quality	2462	26	0	0	0
L_SemiBin_bin.681	Dilute-MetaSeq	d__Bacteria	p__Bacillota_A	c__Clostridia	o__Oscillospirales	f__Oscillospiraceae	g__Hominicoprocola	s__Hominicoprocola sp015067435	72.91	5.98	317	42928	2.92117e+06	62.06	8978	3312	Medium quality	2169	28	2	0	0
J_SemiBin_bin.177	Dilute-MetaSeq	d__Bacteria	p__Bacteroidota	c__Bacteroidia	o__Sphingobacteriales	f__Sphingobacteriaceae	g__Sphingobacterium	s__Sphingobacterium sp000938735	72.87	4.46	110	279582	5.03258e+06	36.44	71794	15409	Medium quality	3264	45	3	1	0
L2_SemiBin_bin.54	Dilute-MetaSeq	d__Bacteria	p__Bacillota_I	c__Bacilli_A	o__Erysipelotrichales	f__Erysipelotrichaceae	g__Bulleidia	s__	72.76	1.9	171	56690	1.79502e+06	33.98	9549	3681	Medium quality	1212	36	0	0	0
M8_SemiBin_bin.10	Dilute-MetaSeq	d__Bacteria	p__Pseudomonadota	c__Alphaproteobacteria	o__Rhizobiales	f__Rhizobiaceae	g__Agrobacterium	s__Agrobacterium sp943908365	72.76	1.72	198	92699	5.31742e+06	58.26	27563	9581	Medium quality	3844	28	0	0	0
W_SemiBin_bin.1471	Dilute-MetaSeq	d__Bacteria	p__Bacillota_A	c__Clostridia	o__Christensenellales	f__Aristaeellaceae	g__RUG563	s__	72.76	3.57	129	68352	2.35185e+06	58.45	23994	5542	Medium quality	1663	30	1	0	0
L_SemiBin_bin.941	Dilute-MetaSeq	d__Bacteria	p__Bacillota_A	c__Clostridia	o__Lachnospirales	f__Lachnospiraceae	g__RUG842	s__	72.74	8.18	226	41025	2.16016e+06	53.56	10085	3362	Medium quality	1569	23	0	0	0
H3_SemiBin_bin.2	Dilute-MetaSeq	d__Bacteria	p__Bacteroidota	c__Bacteroidia	o__Sphingobacteriales	f__Sphingobacteriaceae	g__Sphingobacterium	s__Sphingobacterium sp000938735	72.71	0	41	320994	5.09629e+06	36.62	157449	45691	Medium quality	3140	45	0	0	0
L2_SemiBin_bin.14	Dilute-MetaSeq	d__Bacteria	p__Bacillota_A	c__Clostridia	o__TANB77	f__CAG-508	g__UMGS1663	s__	72.71	0	49	96236	1.72033e+06	31.45	40797	13104	Medium quality	1194	23	1	0	0
W4_SemiBin_bin.161	Dilute-MetaSeq	d__Bacteria	p__Bacillota_A	c__Clostridia	o__Lachnospirales	f__Lachnospiraceae	g__Butyrivibrio	s__	72.61	7.42	150	46172	2.21949e+06	58.46	15217	5463	Medium quality	1499	11	0	0	0
L5_SemiBin_bin.231	Dilute-MetaSeq	d__Archaea	p__Thermoplasmatota	c__Thermoplasmata	o__Methanomassiliicoccales	f__Methanomethylophilaceae	g__SIG5	s__	72.58	0.94	148	28794	1.07473e+06	34.71	6110	2969	Medium quality	807	18	1	0	0
B5_SemiBin_bin.12	Dilute-MetaSeq	d__Bacteria	p__Bacteroidota	c__Bacteroidia	o__Flavobacteriales	f__Weeksellaceae	g__Chryseobacterium	s__Chryseobacterium sp029892225	72.55	0.74	43	191150	4.66481e+06	33.5	121998	46027	Medium quality	3072	35	0	0	0
W1_SemiBin_bin.92	Dilute-MetaSeq	d__Bacteria	p__Bacillota_A	c__Clostridia	o__Lachnospirales	f__Lachnospiraceae	g__Butyrivibrio	s__	72.54	2.32	125	61151	2.26292e+06	57.61	19269	6285	Medium quality	1518	12	0	0	0
W9_SemiBin_bin.238	Dilute-MetaSeq	d__Bacteria	p__Bacillota_A	c__Clostridia	o__Peptostreptococcales	f__Anaerovoracaceae	g__UBA3738	s__	72.52	6.38	171	28179	1.9325e+06	46.53	10721	4449	Medium quality	1261	14	0	0	0
W1_SemiBin_bin.4	Dilute-MetaSeq	d__Bacteria	p__Bacillota_A	c__Clostridia	o__Lachnospirales	f__Lachnospiraceae	g__UBA3775	s__	72.48	1.34	80	158758	3.37497e+06	44.07	47641	14201	Medium quality	2024	44	0	0	1
L4_SemiBin_bin.65	Dilute-MetaSeq	d__Bacteria	p__Bacillota_A	c__Clostridia	o__Christensenellales	f__Christensenellaceae	g__QANA01	s__	72.45	0.81	109	63374	1.80632e+06	41.59	16108	5597	Medium quality	1179	27	0	0	0
W5_SemiBin_bin.18	Dilute-MetaSeq	d__Bacteria	p__Spirochaetota	c__Spirochaetia	o__Treponematales	f__Treponemataceae	g__Treponema_D	s__Treponema_D sp016288205	72.45	2.12	166	69590	2.954e+06	47.06	23190	5333	Medium quality	1967	28	0	0	1
D_SemiBin_bin.6	Dilute-MetaSeq	d__Bacteria	p__Bacteroidota	c__Bacteroidia	o__Flavobacteriales	f__Weeksellaceae	g__Soonwooa	s__	72.41	7.84	291	62508	3.72923e+06	34.96	15343	4117	Medium quality	2656	25	3	0	0
W2_SemiBin_bin.15	Dilute-MetaSeq	d__Bacteria	p__Bacteroidota	c__Bacteroidia	o__Bacteroidales	f__Bacteroidaceae	g__Prevotella	s__Prevotella sp900315075	72.41	8.62	180	130209	3.66774e+06	45.78	28397	6312	Medium quality	2268	39	0	0	0
W6_SemiBin_bin.24	Dilute-MetaSeq	d__Bacteria	p__Bacteroidota	c__Bacteroidia	o__Bacteroidales	f__Tenuifilaceae	g__RGIG6076	s__	72.3	0	201	71619	2.28167e+06	58.96	9577	4091	Medium quality	1467	26	0	0	0
B1_SemiBin_bin.117	Dilute-MetaSeq	d__Bacteria	p__Pseudomonadota	c__Gammaproteobacteria	o__Burkholderiales	f__Burkholderiaceae	g__Pelomonas	s__Pelomonas sp003963075	72.29	1.25	281	70615	3.81535e+06	68.33	16174	3854	Medium quality	2626	36	0	0	0
L5_SemiBin_bin.8	Dilute-MetaSeq	d__Bacteria	p__Bacteroidota	c__Bacteroidia	o__Bacteroidales	f__Bacteroidaceae	g__Bacteroides	s__Bacteroides heparinolyticus	72.22	0.23	242	101959	3.48566e+06	47.31	15977	4378	Medium quality	2101	39	0	0	0
L_SemiBin_bin.237	Dilute-MetaSeq	d__Bacteria	p__Bacteroidota	c__Bacteroidia	o__Bacteroidales	f__UBA932	g__Egerieousia	s__	72.19	6.19	299	24973	2.47548e+06	43.94	7156	3334	Medium quality	1620	33	1	0	0
B7_SemiBin_bin.101	Dilute-MetaSeq	d__Bacteria	p__Bacillota_A	c__Clostridia	o__Lachnospirales	f__Lachnospiraceae	g__CAG-791	s__CAG-791 sp900317555	72.17	1.63	189	51130	2.1766e+06	52.38	11429	3768	Medium quality	1551	23	0	0	0
L_SemiBin_bin.169	Dilute-MetaSeq	d__Bacteria	p__Bacillota_A	c__Clostridia	o__Lachnospirales	f__Lachnospiraceae	g__Butyrivibrio	s__	72.17	5.63	362	26110	2.74902e+06	53.91	6540	3061	Medium quality	1970	19	0	0	0
Z5_SemiBin_bin.42	Dilute-MetaSeq	d__Bacteria	p__Pseudomonadota	c__Alphaproteobacteria	o__Acetobacterales	f__Acetobacteraceae	g__Acetobacter	s__Acetobacter sp017474285	72.14	0.25	59	93440	2.06445e+06	42.25	39123	13727	Medium quality	1337	36	1	1	1
L7_SemiBin_bin.83	Dilute-MetaSeq	d__Bacteria	p__Bacillota_A	c__Clostridia	o__Lachnospirales	f__Bianqueaceae	g__RUG760	s__	72.09	0.67	175	51942	2.2041e+06	55.04	12372	4205	Medium quality	1502	22	0	0	0
S9_SemiBin_bin.3	Dilute-MetaSeq	d__Bacteria	p__Pseudomonadota	c__Gammaproteobacteria	o__Xanthomonadales	f__Xanthomonadaceae	g__Stenotrophomonas	s__Stenotrophomonas maltophilia_G	72.07	0.34	39	403185	4.3932e+06	66.54	111466	40900	Medium quality	2871	63	0	0	0
Z12_SemiBin_bin.0	Dilute-MetaSeq	d__Bacteria	p__Pseudomonadota	c__Alphaproteobacteria	o__Rhizobiales	f__Rhizobiaceae	g__Agrobacterium	s__Agrobacterium oryzihabitans	72.07	0.24	42	417668	4.52106e+06	59.46	128071	42903	Medium quality	3166	34	1	0	0
W11_SemiBin_bin.60	Dilute-MetaSeq	d__Bacteria	p__Bacillota_A	c__Clostridia	o__Lachnospirales	f__Lachnospiraceae	g__Butyrivibrio	s__	71.98	2.7	219	57788	2.97461e+06	47.17	13836	4766	Medium quality	1874	18	0	0	0
W1_SemiBin_bin.253	Dilute-MetaSeq	d__Bacteria	p__Spirochaetota	c__Spirochaetia	o__Treponematales	f__Treponemataceae	g__Treponema_D	s__	71.92	0.7	175	37321	2.14201e+06	45.67	14454	3950	Medium quality	1280	30	1	0	0
W9_SemiBin_bin.76	Dilute-MetaSeq	d__Bacteria	p__Bacteroidota	c__Bacteroidia	o__Bacteroidales	f__Bacteroidaceae	g__Prevotella	s__Prevotella sp900319895	71.91	0.79	154	51697	1.78958e+06	48.49	10514	4140	Medium quality	1105	19	0	0	0
S3_SemiBin_bin.0	Dilute-MetaSeq	d__Bacteria	p__Bacteroidota	c__Bacteroidia	o__Sphingobacteriales	f__Sphingobacteriaceae	g__Sphingobacterium	s__Sphingobacterium sp000938735	71.88	0.95	28	440334	5.19769e+06	36.62	197473	64399	Medium quality	3223	46	1	0	0
W5_SemiBin_bin.1	Dilute-MetaSeq	d__Bacteria	p__Pseudomonadota	c__Gammaproteobacteria	o__Pseudomonadales	f__Moraxellaceae	g__Acinetobacter	s__Acinetobacter johnsonii	71.82	0.96	204	99435	3.44942e+06	41.53	22845	4975	Medium quality	2398	41	0	0	0
W5_SemiBin_bin.289	Dilute-MetaSeq	d__Archaea	p__Thermoplasmatota	c__Thermoplasmata	o__Methanomassiliicoccales	f__Methanomethylophilaceae	g__UBA71	s__	71.8	4.22	191	25969	1.61724e+06	58.23	7500	3036	Medium quality	1208	29	0	0	0
Z5_SemiBin_bin.8	Dilute-MetaSeq	d__Bacteria	p__Bacteroidota	c__Bacteroidia	o__Bacteroidales	f__F082	g__Limimorpha	s__	71.77	0.54	45	255969	3.54852e+06	48.21	85942	32315	Medium quality	2140	32	0	0	0
J6_SemiBin_bin.2	Dilute-MetaSeq	d__Bacteria	p__Pseudomonadota	c__Alphaproteobacteria	o__Rhizobiales	f__Rhizobiaceae	g__Pseudochrobactrum	s__Pseudochrobactrum saccharolyticum	71.74	0	42	495104	4.17422e+06	51.27	109302	31568	Medium quality	2774	39	0	0	0
Z5_SemiBin_bin.18	Dilute-MetaSeq	d__Bacteria	p__Bacillota_A	c__Clostridia	o__Oscillospirales	f__UBA644	g__HGM12619	s__HGM12619 sp902783255	71.7	2.68	32	163155	2.48825e+06	43.06	81767	35041	Medium quality	1630	29	1	0	0
W9_SemiBin_bin.272	Dilute-MetaSeq	d__Bacteria	p__Bacteroidota	c__Bacteroidia	o__Bacteroidales	f__UBA932	g__Bact-11	s__	71.68	1.43	196	25923	1.77522e+06	55.02	7792	3554	Medium quality	1123	12	0	0	0
W_SemiBin_bin.1174	Dilute-MetaSeq	d__Bacteria	p__Bacteroidota	c__Bacteroidia	o__Bacteroidales	f__UBA932	g__Bact-11	s__	71.67	6	207	59884	2.36634e+06	54.64	11406	3765	Medium quality	1543	36	0	0	0
L12_SemiBin_bin.180	Dilute-MetaSeq	d__Bacteria	p__Bacteroidota	c__Bacteroidia	o__Bacteroidales	f__Muribaculaceae	g__Sodaliphilus	s__	71.64	1.32	223	36738	2.7207e+06	57.74	11057	4518	Medium quality	1620	34	0	0	0
W10_SemiBin_bin.43	Dilute-MetaSeq	d__Bacteria	p__Pseudomonadota	c__Gammaproteobacteria	o__Pseudomonadales	f__Moraxellaceae	g__Acinetobacter	s__Acinetobacter johnsonii	71.55	0	203	95664	3.27132e+06	41.47	18818	4504	Medium quality	2279	28	0	0	0
Z3_SemiBin_bin.2	Dilute-MetaSeq	d__Bacteria	p__Bacteroidota	c__Bacteroidia	o__Chitinophagales	f__Chitinophagaceae	g__Sediminibacterium	s__Sediminibacterium sp902168225	71.55	5.17	58	371915	3.58975e+06	37.35	91730	22401	Medium quality	2381	22	0	0	0
L9_SemiBin_bin.147	Dilute-MetaSeq	d__Archaea	p__Methanobacteriota	c__Methanobacteria	o__Methanobacteriales	f__Methanobacteriaceae	g__CADBMS01	s__CADBMS01 sp902795935	71.54	0.4	185	37136	1.23543e+06	28.61	4870	2848	Medium quality	884	16	0	0	0
B9_SemiBin_bin.190	Dilute-MetaSeq	d__Bacteria	p__Bacillota_A	c__Clostridia	o__Lachnospirales	f__Lachnospiraceae	g__Butyrivibrio	s__	71.52	0.29	154	48480	2.44853e+06	53.57	16413	5364	Medium quality	1569	17	0	0	0
L5_SemiBin_bin.111	Dilute-MetaSeq	d__Bacteria	p__Bacteroidota	c__Bacteroidia	o__Bacteroidales	f__UBA932	g__Bact-11	s__	71.51	3.57	182	42031	1.95145e+06	59.43	10015	3451	Medium quality	1259	22	0	0	0
Z_SemiBin_bin.66	Dilute-MetaSeq	d__Bacteria	p__Pseudomonadota	c__Gammaproteobacteria	o__Burkholderiales	f__Burkholderiaceae	g__Comamonas	s__Comamonas acidovorans	71.47	4.6	430	152576	7.51201e+06	66.63	20565	5184	Medium quality	5188	56	0	1	2
W9_SemiBin_bin.131	Dilute-MetaSeq	d__Bacteria	p__Bacillota_A	c__Clostridia	o__Lachnospirales	f__Bianqueaceae	g__	s__	71.4	1.01	227	41251	2.0769e+06	53.68	7802	3279	Medium quality	1325	24	1	0	0
W9_SemiBin_bin.83	Dilute-MetaSeq	d__Bacteria	p__Bacillota_A	c__Clostridia	o__Peptostreptococcales	f__Anaerovoracaceae	g__Eubacterium_B	s__	71.37	4.61	119	50646	1.39999e+06	44.02	10007	4334	Medium quality	918	13	0	0	0
L9_SemiBin_bin.78	Dilute-MetaSeq	d__Bacteria	p__Bacillota_A	c__Clostridia	o__Lachnospirales	f__Bianqueaceae	g__RUG760	s__	71.36	0.67	200	46248	1.83095e+06	55.48	7748	3333	Medium quality	1218	15	0	0	0
L5_SemiBin_bin.82	Dilute-MetaSeq	d__Bacteria	p__Bacillota_B	c__Dehalobacteriia	o__UBA4068	f__UBA4068	g__	s__	71.32	5.45	123	47863	1.22594e+06	52.88	9152	3294	Medium quality	933	15	3	0	0
S3_SemiBin_bin.4	Dilute-MetaSeq	d__Bacteria	p__Bacteroidota	c__Bacteroidia	o__Chitinophagales	f__Chitinophagaceae	g__Sediminibacterium	s__	71.31	0	29	231372	3.26445e+06	45	114932	45986	Medium quality	2004	24	0	0	0
B_SemiBin_bin.35	Dilute-MetaSeq	d__Bacteria	p__Eremiobacterota	c__CADAWZ01	o__CADAWZ01	f__CADAWZ01	g__CADAWZ01	s__CADAWZ01 sp902790465	71.3	3.24	269	44152	2.97506e+06	30.91	9956	4040	Medium quality	1876	44	0	0	0
B7_SemiBin_bin.293	Dilute-MetaSeq	d__Bacteria	p__Bacillota_I	c__Bacilli_A	o__Erysipelotrichales	f__Erysipelotrichaceae	g__UBA636	s__UBA636 sp946537295	71.29	4.44	219	22252	1.82429e+06	38.32	6974	3257	Medium quality	1298	12	0	0	0
W10_SemiBin_bin.125	Dilute-MetaSeq	d__Bacteria	p__Bacillota_I	c__Bacilli_A	o__Erysipelotrichales	f__Erysipelotrichaceae	g__UBA636	s__UBA636 sp900321955	71.28	0.48	151	58254	1.91606e+06	47.29	11946	3946	Medium quality	1373	17	0	0	0
W2_SemiBin_bin.108	Dilute-MetaSeq	d__Bacteria	p__Pseudomonadota	c__Alphaproteobacteria	o__RUG11792	f__RUG11792	g__CAJOOW01	s__	71.28	0.73	58	65811	1.11422e+06	44.38	22039	5336	Medium quality	785	32	1	0	0
W10_SemiBin_bin.15	Dilute-MetaSeq	d__Bacteria	p__Bacillota_A	c__Clostridia	o__Oscillospirales	f__Ruminococcaceae	g__RGIG1955	s__	71.23	0.34	19	124978	1.11427e+06	34	61996	24324	Medium quality	801	30	0	0	0
W8_SemiBin_bin.213	Dilute-MetaSeq	d__Bacteria	p__Bacillota_A	c__Clostridia	o__Peptostreptococcales	f__Anaerovoracaceae	g__RGIG2707	s__	71.22	4.56	135	39657	1.88144e+06	49.75	14456	5126	Medium quality	1277	22	1	0	0
W9_SemiBin_bin.196	Dilute-MetaSeq	d__Bacteria	p__Spirochaetota	c__Spirochaetia	o__Treponematales	f__Treponemataceae	g__GCA-2749205	s__	71.21	1.21	194	32728	1.80004e+06	44.56	7513	3398	Medium quality	1059	32	0	0	0
L3_SemiBin_bin.170	Dilute-MetaSeq	d__Bacteria	p__Bacillota_A	c__Clostridia	o__Lachnospirales	f__Bianqueaceae	g__RUG760	s__	71.17	5.7	216	33326	1.97367e+06	54.9	7788	3577	Medium quality	1387	21	0	0	0
W_SemiBin_bin.230	Dilute-MetaSeq	d__Bacteria	p__Bacillota_A	c__Clostridia	o__Christensenellales	f__Aristaeellaceae	g__RUG563	s__	71.17	4.57	239	43273	2.79956e+06	58.67	10695	3926	Medium quality	1964	24	1	0	0
W1_SemiBin_bin.229	Dilute-MetaSeq	d__Bacteria	p__Bacteroidota	c__Bacteroidia	o__Bacteroidales	f__Tenuifilaceae	g__RGIG6076	s__	71.08	0	227	40531	2.41528e+06	58.03	8917	3618	Medium quality	1495	28	1	0	0
W9_SemiBin_bin.45	Dilute-MetaSeq	d__Bacteria	p__Bacteroidota	c__Bacteroidia	o__Bacteroidales	f__UBA932	g__Cryptobacteroides	s__Cryptobacteroides sp902788175	71.06	1.52	144	66156	1.99643e+06	57.82	13078	4852	Medium quality	1237	21	0	0	0
M11_SemiBin_bin.6	Dilute-MetaSeq	d__Bacteria	p__Pseudomonadota	c__Gammaproteobacteria	o__Burkholderiales	f__Burkholderiaceae	g__Comamonas	s__Comamonas tsuruhatensis	71.05	0.62	206	134988	5.92683e+06	67.49	28644	11039	Medium quality	3832	25	0	0	0
B1_SemiBin_bin.35	Dilute-MetaSeq	d__Bacteria	p__Bacteroidota	c__Bacteroidia	o__Bacteroidales	f__Bacteroidaceae	g__Prevotella	s__Prevotella sp900314715	71.03	0	203	115067	4.40768e+06	42.4	23943	6670	Medium quality	2380	21	0	0	0
W4_SemiBin_bin.75	Dilute-MetaSeq	d__Bacteria	p__Bacteroidota	c__Bacteroidia	o__Bacteroidales	f__UBA932	g__Cryptobacteroides	s__	71.02	8.45	179	60696	2.68819e+06	55.11	16107	5329	Medium quality	1737	31	0	0	0
W7_SemiBin_bin.27	Dilute-MetaSeq	d__Bacteria	p__Bacteroidota	c__Bacteroidia	o__Bacteroidales	f__F082	g__Limimorpha	s__	71	0.54	121	95286	3.2435e+06	50.07	30307	8799	Medium quality	2021	31	0	0	0
K_SemiBin_bin.13	Dilute-MetaSeq	d__Bacteria	p__Pseudomonadota	c__Gammaproteobacteria	o__Burkholderiales	f__Burkholderiaceae	g__Achromobacter	s__Achromobacter insuavis	70.97	0.16	356	179017	6.99526e+06	68.49	25173	5226	Medium quality	4703	51	0	0	0
W6_SemiBin_bin.18	Dilute-MetaSeq	d__Bacteria	p__Bacillota_A	c__Clostridia	o__Christensenellales	f__Christensenellaceae	g__QANA01	s__	70.96	3.87	157	79094	2.08323e+06	41.85	13671	4482	Medium quality	1425	33	0	0	0
B4_SemiBin_bin.264	Dilute-MetaSeq	d__Bacteria	p__Pseudomonadota	c__Gammaproteobacteria	o__Burkholderiales	f__Rhodocyclaceae	g__JAFZMK01	s__	70.9	1.04	207	47417	2.25984e+06	62.93	9260	3704	Medium quality	1525	30	0	0	0
L3_SemiBin_bin.1	Dilute-MetaSeq	d__Bacteria	p__Bacillota_A	c__Clostridia	o__Lachnospirales	f__Lachnospiraceae	g__UBA2868	s__UBA2868 sp900320345	70.72	1.8	147	138145	3.35237e+06	45.33	22195	7449	Medium quality	2044	29	0	0	0
W11_SemiBin_bin.226	Dilute-MetaSeq	d__Bacteria	p__Bacteroidota	c__Bacteroidia	o__Bacteroidales	f__Tenuifilaceae	g__RGIG6076	s__	70.71	0.48	195	34179	2.46171e+06	58.51	11321	4506	Medium quality	1522	25	0	0	0
B11_SemiBin_bin.4	Dilute-MetaSeq	d__Bacteria	p__Pseudomonadota	c__Alphaproteobacteria	o__Rhizobiales	f__Rhizobiaceae	g__Agrobacterium	s__Agrobacterium oryzihabitans	70.69	0	81	184256	5.61413e+06	59.32	83897	22711	Medium quality	3827	31	0	0	0
L1_SemiBin_bin.21	Dilute-MetaSeq	d__Bacteria	p__Bacillota_A	c__Clostridia	o__Peptostreptococcales	f__Anaerovoracaceae	g__RGIG5755	s__	70.69	10	49	83385	1.34254e+06	51.56	25726	9853	Medium quality	872	25	1	1	0
B7_SemiBin_bin.27	Dilute-MetaSeq	d__Bacteria	p__Bacillota_A	c__Clostridia	o__Oscillospirales	f__Oscillospiraceae	g__Limivicinus	s__	70.67	2.68	137	87463	2.36859e+06	59.51	16744	5916	Medium quality	1564	30	1	0	0
L_SemiBin_bin.92	Dilute-MetaSeq	d__Bacteria	p__Bacillota_A	c__Clostridia	o__Christensenellales	f__UBA1242	g__UBA7584	s__	70.67	1.61	100	36061	1.08154e+06	32.75	10467	3356	Medium quality	715	20	0	1	0
W3_SemiBin_bin.63	Dilute-MetaSeq	d__Bacteria	p__Bacteroidota	c__Bacteroidia	o__Bacteroidales	f__Tenuifilaceae	g__RGIG6076	s__	70.63	0	209	53282	2.2873e+06	58.6	9906	3788	Medium quality	1385	24	0	0	0
B7_SemiBin_bin.205	Dilute-MetaSeq	d__Bacteria	p__Bacteroidota	c__Bacteroidia	o__Bacteroidales	f__UBA932	g__Cryptobacteroides	s__Cryptobacteroides sp902801205	70.62	8.14	343	30019	2.57456e+06	60.65	6069	3023	Medium quality	1707	16	0	0	0
L1_SemiBin_bin.330	Dilute-MetaSeq	d__Bacteria	p__Spirochaetota	c__Spirochaetia	o__Treponematales	f__Treponemataceae	g__Treponema_D	s__	70.6	0.7	193	25130	1.9248e+06	45.67	8600	3550	Medium quality	1131	17	0	0	0
B5_SemiBin_bin.231	Dilute-MetaSeq	d__Bacteria	p__Pseudomonadota	c__Gammaproteobacteria	o__Cardiobacteriales	f__Cardiobacteriaceae	g__RGIG9182	s__	70.59	0.59	146	44517	2.15057e+06	42.38	13735	5075	Medium quality	1358	27	0	0	0
Z8_SemiBin_bin.0	Dilute-MetaSeq	d__Bacteria	p__Bacteroidota	c__Bacteroidia	o__Flavobacteriales	f__Weeksellaceae	g__Chryseobacterium	s__Chryseobacterium sp029892225	70.59	0	16	643772	4.25848e+06	33.58	253420	85869	Medium quality	2700	54	1	1	1
K_SemiBin_bin.2	Dilute-MetaSeq	d__Bacteria	p__Pseudomonadota	c__Alphaproteobacteria	o__Caulobacterales	f__Caulobacteraceae	g__CAIOYC01	s__	70.57	8.96	417	53996	3.93964e+06	66.79	8755	3091	Medium quality	2899	34	2	0	1
L2_SemiBin_bin.58	Dilute-MetaSeq	d__Bacteria	p__Bacteroidota	c__Bacteroidia	o__Bacteroidales	f__Tenuifilaceae	g__RGIG6076	s__	70.57	2.86	282	53727	2.84351e+06	50.24	9085	3464	Medium quality	1711	32	0	0	0
W_SemiBin_bin.1035	Dilute-MetaSeq	d__Bacteria	p__Bacteroidota	c__Bacteroidia	o__Bacteroidales	f__Bacteroidaceae	g__UBA2918	s__UBA2918 sp017534535	70.56	6.71	362	39685	2.8947e+06	45.05	6868	3085	Medium quality	1879	36	1	0	1
L_SemiBin_bin.910	Dilute-MetaSeq	d__Bacteria	p__Bacteroidota	c__Bacteroidia	o__Sphingobacteriales	f__Sphingobacteriaceae	g__Sphingobacterium	s__Sphingobacterium nematocida	70.48	3.49	78	564777	4.79384e+06	39.6	196070	24706	Medium quality	2983	60	1	0	0
L2_SemiBin_bin.32	Dilute-MetaSeq	d__Bacteria	p__Bacteroidota	c__Bacteroidia	o__Flavobacteriales	f__Weeksellaceae	g__Chryseobacterium	s__Chryseobacterium sp029892225	70.42	0.74	335	69538	4.35037e+06	33.7	12262	4171	Medium quality	2854	54	0	0	0
W7_SemiBin_bin.137	Dilute-MetaSeq	d__Bacteria	p__Bacillota_A	c__Clostridia	o__Peptostreptococcales	f__Anaerovoracaceae	g__Eubacterium_B	s__	70.39	0	93	50376	1.6381e+06	50.7	19490	5352	Medium quality	1027	11	0	0	0
L_SemiBin_bin.1138	Dilute-MetaSeq	d__Bacteria	p__Bacillota_A	c__Clostridia	o__Oscillospirales	f__CAG-382	g__UBA1752	s__	70.31	4.7	265	27848	2.13239e+06	53.85	7096	3009	Medium quality	1463	19	1	0	0
L8_SemiBin_bin.187	Dilute-MetaSeq	d__Bacteria	p__Bacteroidota	c__Bacteroidia	o__Bacteroidales	f__UBA932	g__Bact-11	s__	70.3	1.67	148	31889	1.71889e+06	58.02	10874	3934	Medium quality	1054	22	0	0	0
B5_SemiBin_bin.195	Dilute-MetaSeq	d__Bacteria	p__Bacteroidota	c__Bacteroidia	o__Bacteroidales	f__Bacteroidaceae	g__Prevotella	s__Prevotella sp900314715	70.26	2.22	243	52479	3.83328e+06	42.94	14839	5601	Medium quality	2053	18	0	0	0
L12_SemiBin_bin.12	Dilute-MetaSeq	d__Bacteria	p__Bacillota_A	c__Clostridia	o__Peptostreptococcales	f__Anaerovoracaceae	g__Eubacterium_B	s__	70.26	3.55	86	86877	1.41307e+06	51.08	16795	5833	Medium quality	912	17	0	0	0
L_SemiBin_bin.849	Dilute-MetaSeq	d__Bacteria	p__Bacillota_I	c__Bacilli_A	o__Erysipelotrichales	f__Erysipelotrichaceae	g__Bulleidia	s__Bulleidia sp902797775	70.25	10	158	62212	2.0792e+06	33.75	17284	4025	Medium quality	1533	43	1	0	0
W_SemiBin_bin.601	Dilute-MetaSeq	d__Bacteria	p__Bacteroidota	c__Bacteroidia	o__Bacteroidales	f__Bacteroidaceae	g__Prevotella	s__Prevotella sp902784615	70.25	5.37	366	57892	3.70017e+06	48.84	9281	3294	Medium quality	2391	23	1	0	0
W7_SemiBin_bin.176	Dilute-MetaSeq	d__Bacteria	p__Bacillota_A	c__Clostridia	o__Lachnospirales	f__Lachnospiraceae	g__Porcincola	s__Porcincola sp902779575	70.18	0	206	43446	2.66938e+06	53.96	11546	4203	Medium quality	1622	28	0	0	0
L10_SemiBin_bin.32	Dilute-MetaSeq	d__Bacteria	p__Bacillota_A	c__Clostridia	o__Lachnospirales	f__Lachnospiraceae	g__NK4A144	s__NK4A144 sp902782655	70.13	5.68	182	71393	2.92943e+06	48.26	16162	5103	Medium quality	1859	25	0	0	0
B8_SemiBin_bin.70	Dilute-MetaSeq	d__Archaea	p__Thermoplasmatota	c__Thermoplasmata	o__Methanomassiliicoccales	f__Methanomethylophilaceae	g__JAKSHX01	s__	70.11	6.9	129	86579	1.75598e+06	54.15	18893	3721	Medium quality	1334	31	2	1	1
L12_SemiBin_bin.47	Dilute-MetaSeq	d__Bacteria	p__Bacillota_A	c__Clostridia	o__Christensenellales	f__Aristaeellaceae	g__RUG563	s__	70.11	3.81	140	60096	2.77088e+06	60.3	21823	7014	Medium quality	1812	19	0	0	0
L4_SemiBin_bin.5	Dilute-MetaSeq	d__Bacteria	p__Pseudomonadota	c__Gammaproteobacteria	o__Pseudomonadales	f__Moraxellaceae	g__Acinetobacter	s__Acinetobacter johnsonii	69.98	0.27	205	135408	3.31371e+06	41.69	20955	4224	Medium quality	2241	34	0	0	0
L8_SemiBin_bin.15	Dilute-MetaSeq	d__Bacteria	p__Bacteroidota	c__Bacteroidia	o__Bacteroidales	f__WCHB1-69	g__F23-D06	s__F23-D06 sp946409645	69.98	2.9	228	73005	3.83315e+06	47.83	17222	5154	Medium quality	2343	34	0	0	0
W_SemiBin_bin.505	Dilute-MetaSeq	d__Bacteria	p__Bacteroidota	c__Bacteroidia	o__Bacteroidales	f__UBA932	g__Bact-11	s__	69.98	8.15	256	41734	2.27945e+06	58.4	7701	3409	Medium quality	1533	27	1	0	0
W5_SemiBin_bin.100	Dilute-MetaSeq	d__Bacteria	p__Elusimicrobiota	c__Endomicrobiia	o__Endomicrobiales	f__Endomicrobiaceae	g__Endomicrobium	s__	69.97	1.12	84	48584	1.75577e+06	37.83	24631	6241	Medium quality	1062	32	0	0	0
W12_SemiBin_bin.5	Dilute-MetaSeq	d__Bacteria	p__Pseudomonadota	c__Gammaproteobacteria	o__Enterobacterales	f__Enterobacteriaceae	g__Serratia	s__Serratia ureilytica	69.9	0.67	297	112401	4.91194e+06	59.58	20666	4232	Medium quality	3485	42	0	0	0
M11_SemiBin_bin.18	Dilute-MetaSeq	d__Bacteria	p__Pseudomonadota	c__Gammaproteobacteria	o__Burkholderiales	f__Burkholderiaceae	g__Achromobacter	s__Achromobacter insuavis	69.75	0.51	341	80725	4.57254e+06	67.91	14137	4060	Medium quality	3047	41	0	0	0
W8_SemiBin_bin.184	Dilute-MetaSeq	d__Bacteria	p__Bacillota_A	c__Clostridia	o__Oscillospirales	f__Oscillospiraceae	g__UBA738	s__UBA738 sp902768805	69.74	4.56	241	42331	2.17522e+06	60.72	7353	3483	Medium quality	1513	21	0	0	0
B8_SemiBin_bin.28	Dilute-MetaSeq	d__Bacteria	p__Bacillota_A	c__Clostridia	o__Oscillospirales	f__CAG-272	g__CAG-841	s__CAG-841 sp902791785	69.7	0	47	117709	2.39179e+06	41.95	51102	18425	Medium quality	1455	30	0	0	1
D4_SemiBin_bin.6	Dilute-MetaSeq	d__Bacteria	p__Bacteroidota	c__Bacteroidia	o__Flavobacteriales	f__Weeksellaceae	g__Soonwooa	s__	69.67	0	239	62493	3.58226e+06	35.02	15780	4236	Medium quality	2299	13	1	0	0
L_SemiBin_bin.599	Dilute-MetaSeq	d__Bacteria	p__Bacteroidota	c__Bacteroidia	o__Bacteroidales	f__Muribaculaceae	g__Sodaliphilus	s__Sodaliphilus sp902772965	69.64	2.26	249	52459	2.65973e+06	55.08	9489	3487	Medium quality	1594	27	0	0	0
L8_SemiBin_bin.92	Dilute-MetaSeq	d__Bacteria	p__Bacteroidota	c__Bacteroidia	o__Bacteroidales	f__UBA932	g__Cryptobacteroides	s__	69.6	0.02	182	43446	2.41576e+06	52.98	11654	4421	Medium quality	1485	20	0	0	0
L9_SemiBin_bin.55	Dilute-MetaSeq	d__Bacteria	p__Bacteroidota	c__Bacteroidia	o__Bacteroidales	f__P3	g__UBA1711	s__	69.6	1.61	202	54822	3.03708e+06	52.7	14342	5171	Medium quality	1738	24	0	0	0
W7_SemiBin_bin.69	Dilute-MetaSeq	d__Bacteria	p__Bacteroidota	c__Bacteroidia	o__Bacteroidales	f__Bacteroidaceae	g__Prevotella	s__Prevotella sp900316475	69.49	0.28	185	70693	2.99251e+06	54.22	16127	5241	Medium quality	1722	25	0	0	0
B_SemiBin_bin.884	Dilute-MetaSeq	d__Bacteria	p__Bacteroidota	c__Bacteroidia	o__Bacteroidales	f__Bacteroidaceae	g__UBA3839	s__UBA3839 sp900314125	69.43	3.87	300	89181	3.68413e+06	47.4	11317	4175	Medium quality	2131	30	1	0	0
W7_SemiBin_bin.167	Dilute-MetaSeq	d__Bacteria	p__Bacteroidota	c__Bacteroidia	o__Bacteroidales	f__Tenuifilaceae	g__RGIG6076	s__	69.42	0	202	45732	2.25441e+06	58.52	9038	3804	Medium quality	1403	19	0	0	0
Z5_SemiBin_bin.2	Dilute-MetaSeq	d__Bacteria	p__Bacteroidota	c__Bacteroidia	o__Chitinophagales	f__Chitinophagaceae	g__Sediminibacterium	s__	69.38	0	18	379276	3.41916e+06	45.07	278414	70074	Medium quality	2062	25	0	0	0
L7_SemiBin_bin.26	Dilute-MetaSeq	d__Bacteria	p__Bacillota_A	c__Clostridia	o__Lachnospirales	f__Lachnospiraceae	g__Butyrivibrio	s__Butyrivibrio sp016291375	69.37	1.98	122	80420	3.02484e+06	41.49	28017	7813	Medium quality	1873	19	0	0	0
W5_SemiBin_bin.113	Dilute-MetaSeq	d__Bacteria	p__Spirochaetota	c__Spirochaetia	o__Treponematales	f__Treponemataceae	g__Treponema_D	s__	69.33	9.09	123	46998	1.96336e+06	36.49	13932	6294	Medium quality	1286	23	0	0	0
L_SemiBin_bin.1177	Dilute-MetaSeq	d__Bacteria	p__Bacillota_I	c__Bacilli_A	o__Erysipelotrichales	f__Erysipelotrichaceae	g__UBA636	s__	69.29	5.81	209	29707	1.88998e+06	33.95	7424	3307	Medium quality	1322	17	0	0	0
Z4_SemiBin_bin.19	Dilute-MetaSeq	d__Bacteria	p__Bacteroidota	c__Bacteroidia	o__Bacteroidales	f__UBA932	g__Cryptobacteroides	s__Cryptobacteroides sp016285175	69.29	5.48	26	154394	2.12569e+06	56.35	99292	31662	Medium quality	1307	34	0	0	0
L12_SemiBin_bin.351	Dilute-MetaSeq	d__Bacteria	p__Bacillota_A	c__Clostridia	o__TANB77	f__CAG-508	g__CAG-793	s__	69.14	5.42	120	24732	1.24372e+06	31.97	8427	3681	Medium quality	815	14	0	0	0
B3_SemiBin_bin.10	Dilute-MetaSeq	d__Bacteria	p__Bacteroidota	c__Bacteroidia	o__Bacteroidales	f__Bacteroidaceae	g__Prevotella	s__Prevotella sp900314715	69.12	1.72	89	183535	4.19747e+06	42.26	48175	15559	Medium quality	2210	31	0	0	0
B9_SemiBin_bin.82	Dilute-MetaSeq	d__Bacteria	p__Bacillota_A	c__Clostridia	o__Lachnospirales	f__Lachnospiraceae	g__Bilifractor	s__Bilifractor sp900318405	69.11	0.64	133	77766	2.33752e+06	52.42	17117	5728	Medium quality	1403	29	0	0	0
W2_SemiBin_bin.10	Dilute-MetaSeq	d__Bacteria	p__Bacteroidota	c__Bacteroidia	o__Bacteroidales	f__WCHB1-69	g__UBA1195	s__UBA1195 sp002309855	69.09	0	41	139456	2.41084e+06	50.82	53295	23461	Medium quality	1397	21	0	0	0
L5_SemiBin_bin.47	Dilute-MetaSeq	d__Bacteria	p__Bacillota_I	c__Bacilli_A	o__Erysipelotrichales	f__Erysipelotrichaceae	g__Bulleidia	s__	69.05	2.86	65	56794	1.18265e+06	34.22	18839	5785	Medium quality	780	17	1	0	0
H2_SemiBin_bin.17	Dilute-MetaSeq	d__Bacteria	p__Bacteroidota	c__Bacteroidia	o__Chitinophagales	f__Chitinophagaceae	g__Sediminibacterium	s__Sediminibacterium sp017537025	68.97	1.97	292	47801	3.33482e+06	37.61	9620	3746	Medium quality	2073	23	0	0	0
M4_SemiBin_bin.2	Dilute-MetaSeq	d__Bacteria	p__Bacteroidota	c__Bacteroidia	o__Chitinophagales	f__Chitinophagaceae	g__Sediminibacterium	s__Sediminibacterium sp017537025	68.97	5.17	69	123790	3.41215e+06	37.13	48606	17637	Medium quality	2249	20	0	0	0
W3_SemiBin_bin.175	Dilute-MetaSeq	d__Archaea	p__Thermoplasmatota	c__Thermoplasmata	o__Methanomassiliicoccales	f__Methanomethylophilaceae	g__UBA71	s__UBA71 sp015063285	68.95	5.25	152	34530	1.58536e+06	51.81	9470	3513	Medium quality	1192	27	1	0	1
H5_SemiBin_bin.7	Dilute-MetaSeq	d__Bacteria	p__Bacteroidota	c__Bacteroidia	o__Chitinophagales	f__Chitinophagaceae	g__Sediminibacterium	s__	68.95	0	53	128889	3.21484e+06	45.13	81236	20625	Medium quality	1925	17	0	0	0
L6_SemiBin_bin.0	Dilute-MetaSeq	d__Bacteria	p__Bacteroidota	c__Bacteroidia	o__Bacteroidales	f__Bacteroidaceae	g__Prevotella	s__	68.93	0.49	89	134601	4.57546e+06	45.01	44493	18304	Medium quality	2438	44	0	0	0
W6_SemiBin_bin.67	Dilute-MetaSeq	d__Bacteria	p__Bacillota_A	c__Clostridia	o__Lachnospirales	f__Lachnospiraceae	g__SUG1684	s__	68.87	9.81	157	48437	1.81273e+06	50.91	11514	3739	Medium quality	1218	23	0	0	0
L_SemiBin_bin.1360	Dilute-MetaSeq	d__Bacteria	p__Bacillota_A	c__Clostridia	o__Oscillospirales	f__RGIG577	g__RGIG577	s__	68.79	3.69	112	61757	2.35671e+06	49.33	23283	7159	Medium quality	1492	30	0	0	0
H9_SemiBin_bin.2	Dilute-MetaSeq	d__Bacteria	p__Bacteroidota	c__Bacteroidia	o__Sphingobacteriales	f__Sphingobacteriaceae	g__Sphingobacterium	s__Sphingobacterium sp000938735	68.73	4.76	50	266463	4.50172e+06	36.36	97389	34293	Medium quality	2734	30	0	0	0
L5_SemiBin_bin.328	Dilute-MetaSeq	d__Bacteria	p__Campylobacterota	c__Campylobacteria	o__Campylobacterales	f__Campylobacteraceae	g__Campylobacter_B	s__Campylobacter_B sp017469645	68.73	3.92	201	22553	1.50106e+06	35.5	5359	2976	Medium quality	1011	16	0	0	0
S_SemiBin_bin.1	Dilute-MetaSeq	d__Bacteria	p__Pseudomonadota	c__Gammaproteobacteria	o__Burkholderiales	f__Burkholderiaceae	g__Achromobacter	s__Achromobacter insuavis	68.72	1.43	502	97727	5.24067e+06	67.62	9320	3161	Medium quality	3605	38	2	0	0
H2_SemiBin_bin.7	Dilute-MetaSeq	d__Bacteria	p__Bacteroidota	c__Bacteroidia	o__Sphingobacteriales	f__Sphingobacteriaceae	g__Sphingobacterium	s__Sphingobacterium sp000938735	68.7	0	320	117746	5.15105e+06	37.42	15795	4813	Medium quality	2998	35	0	0	0
W_SemiBin_bin.1093	Dilute-MetaSeq	d__Bacteria	p__Bacillota_A	c__Clostridia	o__Lachnospirales	f__Lachnospiraceae	g__SUG1684	s__	68.7	9.06	190	58679	2.09659e+06	51.3	10068	3717	Medium quality	1414	38	0	0	0
L4_SemiBin_bin.79	Dilute-MetaSeq	d__Bacteria	p__Spirochaetota	c__Spirochaetia	o__Treponematales	f__Treponemataceae	g__Treponema_D	s__	68.69	2.1	174	55729	1.91761e+06	37.98	10403	3490	Medium quality	1247	22	0	0	0
W_SemiBin_bin.1119	Dilute-MetaSeq	d__Bacteria	p__Bacillota_A	c__Clostridia	o__Lachnospirales	f__Lachnospiraceae	g__UBA3774	s__	68.69	1.01	189	53618	2.53006e+06	48.87	16539	3771	Medium quality	1602	38	0	0	0
L12_SemiBin_bin.238	Dilute-MetaSeq	d__Bacteria	p__Bacteroidota	c__Bacteroidia	o__Bacteroidales	f__UBA932	g__Egerieousia	s__	68.65	0.48	206	31771	2.12372e+06	44.59	9254	3474	Medium quality	1291	15	0	0	0
L9_SemiBin_bin.189	Dilute-MetaSeq	d__Bacteria	p__Bacteroidota	c__Bacteroidia	o__Bacteroidales	f__UBA932	g__Cryptobacteroides	s__Cryptobacteroides sp002472565	68.65	0.24	194	32757	1.95647e+06	52.8	8840	3160	Medium quality	1160	19	0	0	0
L9_SemiBin_bin.250	Dilute-MetaSeq	d__Bacteria	p__Bacteroidota	c__Bacteroidia	o__Bacteroidales	f__Bacteroidaceae	g__Prevotella	s__	68.62	8.97	295	27897	2.76962e+06	52.28	8035	3592	Medium quality	1869	29	0	0	0
W7_SemiBin_bin.46	Dilute-MetaSeq	d__Bacteria	p__Bacteroidota	c__Bacteroidia	o__Bacteroidales	f__P3	g__UBA1711	s__	68.62	9.72	164	81242	3.77021e+06	52	21627	8107	Medium quality	2274	27	0	0	0
S5_SemiBin_bin.1	Dilute-MetaSeq	d__Bacteria	p__Pseudomonadota	c__Gammaproteobacteria	o__Pseudomonadales	f__Pseudomonadaceae	g__Pseudomonas_E	s__Pseudomonas_E sp003523465	68.58	0	67	306826	6.79887e+06	63.31	100079	32857	Medium quality	4271	40	0	0	0
W2_SemiBin_bin.235	Dilute-MetaSeq	d__Bacteria	p__Bacillota_A	c__Clostridia	o__Lachnospirales	f__Bianqueaceae	g__RUG760	s__	68.57	4.36	118	40662	1.80378e+06	52.14	14357	4728	Medium quality	1153	20	0	0	0
L10_SemiBin_bin.72	Dilute-MetaSeq	d__Bacteria	p__Bacteroidota	c__Bacteroidia	o__Bacteroidales	f__UBA932	g__Egerieousia	s__Egerieousia sp946545765	68.51	0.48	138	52296	1.64557e+06	33.97	12105	3665	Medium quality	986	18	0	0	0
W10_SemiBin_bin.189	Dilute-MetaSeq	d__Bacteria	p__Spirochaetota	c__Spirochaetia	o__Sphaerochaetales	f__Sphaerochaetaceae	g__UBA9732	s__UBA9732 sp902781545	68.5	0.94	197	47694	2.54184e+06	52.19	11830	3900	Medium quality	1681	28	0	0	0
W_SemiBin_bin.1237	Dilute-MetaSeq	d__Bacteria	p__Bacillota_I	c__Bacilli_A	o__Erysipelotrichales	f__Erysipelotrichaceae	g__UBA636	s__	68.48	3.81	198	35322	1.89429e+06	33.86	8233	3544	Medium quality	1303	31	0	0	0
B2_SemiBin_bin.86	Dilute-MetaSeq	d__Bacteria	p__Bacillota_A	c__Clostridia	o__Lachnospirales	f__Lachnospiraceae	g__Butyrivibrio	s__Butyrivibrio fibrisolvens_C	68.47	1.33	236	91523	4.17512e+06	40.01	17377	5073	Medium quality	2363	22	0	0	0
M10_SemiBin_bin.6	Dilute-MetaSeq	d__Bacteria	p__Bacteroidota	c__Bacteroidia	o__Chitinophagales	f__Chitinophagaceae	g__Sediminibacterium	s__	68.44	0	32	263747	3.20847e+06	44.92	89430	43524	Medium quality	1910	26	1	0	0
L_SemiBin_bin.346	Dilute-MetaSeq	d__Bacteria	p__Spirochaetota	c__Spirochaetia	o__Treponematales	f__Treponemataceae	g__Treponema_D	s__Treponema_D sp002396325	68.4	2.45	254	100171	3.19021e+06	46.34	13065	3376	Medium quality	2000	27	3	1	1
L9_SemiBin_bin.71	Dilute-MetaSeq	d__Bacteria	p__Bacillota_A	c__Clostridia	o__Lachnospirales	f__Lachnospiraceae	g__UBA629	s__UBA629 sp900316625	68.39	1.03	175	48984	1.91624e+06	46.66	9225	3417	Medium quality	1255	14	0	0	0
H8_SemiBin_bin.2	Dilute-MetaSeq	d__Bacteria	p__Bacteroidota	c__Bacteroidia	o__Flavobacteriales	f__Weeksellaceae	g__Chryseobacterium	s__Chryseobacterium sp029892225	68.38	0.25	28	313638	5.12295e+06	33.43	152575	77470	Medium quality	3156	45	0	0	0
W_SemiBin_bin.1535	Dilute-MetaSeq	d__Bacteria	p__Pseudomonadota	c__Alphaproteobacteria	o__Rhizobiales	f__Rhizobiaceae	g__Agrobacterium	s__Agrobacterium pusense	68.35	7.52	377	195519	5.85224e+06	59.06	20895	3906	Medium quality	4339	33	0	0	0
L8_SemiBin_bin.54	Dilute-MetaSeq	d__Bacteria	p__Bacillota_A	c__Clostridia	o__Lachnospirales	f__Bianqueaceae	g__RUG12817	s__	68.3	0.84	177	52390	1.98811e+06	53.8	9592	3667	Medium quality	1186	16	1	0	0
Z7_SemiBin_bin.5	Dilute-MetaSeq	d__Bacteria	p__Pseudomonadota	c__Gammaproteobacteria	o__Burkholderiales	f__Burkholderiaceae	g__Cupriavidus	s__Cupriavidus metallidurans	68.28	0	78	350558	6.45909e+06	63.71	89992	26671	Medium quality	4110	41	0	0	0
W6_SemiBin_bin.246	Dilute-MetaSeq	d__Bacteria	p__Bacillota_A	c__Clostridia	o__Lachnospirales	f__Lachnospiraceae	g__Butyrivibrio	s__	68.26	6.06	242	26800	2.25511e+06	53.49	8227	3492	Medium quality	1464	23	0	0	0
B_SemiBin_bin.1256	Dilute-MetaSeq	d__Bacteria	p__Spirochaetota	c__Spirochaetia	o__Treponematales	f__Treponemataceae	g__Treponema_D	s__	68.25	4.2	242	64217	3.4816e+06	41.15	16966	4019	Medium quality	2373	47	0	0	0
W8_SemiBin_bin.175	Dilute-MetaSeq	d__Bacteria	p__Bacillota_A	c__Clostridia	o__Peptostreptococcales	f__Anaerovoracaceae	g__RUG14258	s__	68.23	0	147	43865	1.90148e+06	55.46	12604	4113	Medium quality	1230	18	0	0	0
M7_SemiBin_bin.15	Dilute-MetaSeq	d__Bacteria	p__Pseudomonadota	c__Gammaproteobacteria	o__Burkholderiales	f__Burkholderiaceae	g__Pelomonas	s__Pelomonas sp003963075	68.22	0.23	84	112640	3.65796e+06	68.66	37653	16393	Medium quality	2335	33	0	0	0
W7_SemiBin_bin.337	Dilute-MetaSeq	d__Bacteria	p__Spirochaetota	c__Spirochaetia	o__Treponematales	f__Treponemataceae	g__Treponema_D	s__	68.22	1.4	214	28296	2.07982e+06	43.49	7968	3568	Medium quality	1266	17	0	0	0
W11_SemiBin_bin.277	Dilute-MetaSeq	d__Bacteria	p__Bacillota_A	c__Clostridia	o__Peptostreptococcales	f__Anaerovoracaceae	g__RUG13409	s__	68.19	2.91	142	30329	1.51203e+06	47.91	9770	3239	Medium quality	977	21	0	0	0
W4_SemiBin_bin.133	Dilute-MetaSeq	d__Bacteria	p__Pseudomonadota	c__Alphaproteobacteria	o__Rs-D84	f__Rs-D84	g__Enterousia	s__	68.13	0	58	49895	998380	40.48	19665	4835	Medium quality	682	33	0	0	0
B6_SemiBin_bin.187	Dilute-MetaSeq	d__Bacteria	p__Pseudomonadota	c__Gammaproteobacteria	o__Xanthomonadales	f__Xanthomonadaceae	g__Stenotrophomonas	s__Stenotrophomonas maltophilia_G	68.1	0	331	60931	4.27357e+06	66.39	13630	3588	Medium quality	2765	52	0	0	0
W9_SemiBin_bin.109	Dilute-MetaSeq	d__Bacteria	p__Bacteroidota	c__Bacteroidia	o__Bacteroidales	f__P3	g__UBA1711	s__	68.1	0	190	44455	2.84002e+06	53.35	14587	4920	Medium quality	1608	25	0	0	0
W9_SemiBin_bin.82	Dilute-MetaSeq	d__Bacteria	p__Bacteroidota	c__Bacteroidia	o__Bacteroidales	f__UBA932	g__Cryptobacteroides	s__	68.1	1.72	123	50833	2.14681e+06	57.58	16381	5958	Medium quality	1250	20	0	0	0
S5_SemiBin_bin.10	Dilute-MetaSeq	d__Bacteria	p__Pseudomonadota	c__Gammaproteobacteria	o__Burkholderiales	f__Burkholderiaceae	g__Comamonas	s__Comamonas tsuruhatensis	68.06	0	119	168367	5.99141e+06	66.52	56420	14986	Medium quality	3759	42	0	0	0
L_SemiBin_bin.86	Dilute-MetaSeq	d__Bacteria	p__Spirochaetota	c__Spirochaetia	o__Treponematales	f__Treponemataceae	g__Treponema_D	s__	68.05	2.45	227	17406	1.83525e+06	37.68	6172	3162	Medium quality	1177	32	0	0	1
W4_SemiBin_bin.117	Dilute-MetaSeq	d__Bacteria	p__Bacillota_A	c__Clostridia	o__Oscillospirales	f__Ruminococcaceae	g__RGIG1955	s__RGIG1955 sp017400345	68.04	2.32	75	52234	1.19821e+06	34.6	15547	4458	Medium quality	833	31	0	0	1
M12_SemiBin_bin.14	Dilute-MetaSeq	d__Bacteria	p__Pseudomonadota	c__Gammaproteobacteria	o__Pseudomonadales	f__Moraxellaceae	g__Acinetobacter	s__Acinetobacter johnsonii	68.01	0.04	64	132714	3.45612e+06	41.48	52489	21633	Medium quality	2215	35	1	0	0
W_SemiBin_bin.630	Dilute-MetaSeq	d__Bacteria	p__Bacillota_A	c__Clostridia	o__Oscillospirales	f__Oscillospiraceae	g__UBA738	s__	68.01	9.64	231	60696	2.29392e+06	63.12	8700	3538	Medium quality	1635	23	1	0	0
B5_SemiBin_bin.204	Dilute-MetaSeq	d__Bacteria	p__Pseudomonadota	c__Gammaproteobacteria	o__Burkholderiales	f__Rhodocyclaceae	g__JAFZMK01	s__	67.94	2.03	234	50507	2.2433e+06	62.96	7447	3405	Medium quality	1450	18	0	0	0
L_SemiBin_bin.460	Dilute-MetaSeq	d__Bacteria	p__Bacteroidota	c__Bacteroidia	o__Bacteroidales	f__UBA932	g__Bact-11	s__	67.89	3.87	271	40475	2.26215e+06	54.18	6668	3202	Medium quality	1486	33	2	0	0
W4_SemiBin_bin.202	Dilute-MetaSeq	d__Bacteria	p__Bacteroidota	c__Bacteroidia	o__Bacteroidales	f__UBA932	g__Cryptobacteroides	s__	67.83	0.63	144	41182	1.89999e+06	57.51	10841	4735	Medium quality	1097	9	0	0	0
W4_SemiBin_bin.13	Dilute-MetaSeq	d__Bacteria	p__Bacillota_A	c__Clostridia	o__Peptostreptococcales	f__Anaerovoracaceae	g__RUG13409	s__	67.81	7.63	151	103986	2.12603e+06	47.63	14256	4203	Medium quality	1396	23	0	0	0
J12_SemiBin_bin.6	Dilute-MetaSeq	d__Bacteria	p__Bacteroidota	c__Bacteroidia	o__Sphingobacteriales	f__Sphingobacteriaceae	g__Sphingobacterium	s__Sphingobacterium nematocida	67.79	0.16	90	181137	5.00231e+06	40.16	52998	19273	Medium quality	2896	30	0	0	0
W5_SemiBin_bin.82	Dilute-MetaSeq	d__Bacteria	p__Bacillota_A	c__Clostridia	o__Peptostreptococcales	f__Anaerovoracaceae	g__RGIG2707	s__	67.73	2.96	85	51869	1.74849e+06	49.75	22672	6685	Medium quality	1115	16	0	0	0
W4_SemiBin_bin.404	Dilute-MetaSeq	d__Bacteria	p__Bacillota_A	c__Clostridia	o__Lachnospirales	f__Bianqueaceae	g__RUG760	s__	67.66	9.89	226	22694	1.94616e+06	55.36	7187	3394	Medium quality	1310	15	0	0	0
L_SemiBin_bin.939	Dilute-MetaSeq	d__Bacteria	p__Bacillota_I	c__Bacilli_A	o__Erysipelotrichales	f__Erysipelotrichaceae	g__Bulleidia	s__	67.65	3.25	200	56016	1.9245e+06	34.8	8147	3105	Medium quality	1234	22	1	0	0
B7_SemiBin_bin.99	Dilute-MetaSeq	d__Bacteria	p__Bacteroidota	c__Bacteroidia	o__Bacteroidales	f__UBA932	g__Cryptobacteroides	s__Cryptobacteroides sp902768985	67.63	5.71	239	51724	2.46243e+06	61.83	8426	3837	Medium quality	1508	21	0	0	0
L12_SemiBin_bin.67	Dilute-MetaSeq	d__Bacteria	p__Bacillota_A	c__Clostridia	o__Lachnospirales	f__Lachnospiraceae	g__Bilifractor	s__	67.63	2.94	131	54699	1.84281e+06	53.16	15274	3867	Medium quality	1170	23	0	0	0
W3_SemiBin_bin.218	Dilute-MetaSeq	d__Bacteria	p__Bacillota_A	c__Clostridia	o__Lachnospirales	f__Bianqueaceae	g__RUG760	s__	67.51	8.22	244	30365	2.06862e+06	55.17	6714	3422	Medium quality	1375	13	0	0	0
B9_SemiBin_bin.112	Dilute-MetaSeq	d__Bacteria	p__Bacillota_A	c__Clostridia	o__Christensenellales	f__MGBC116941	g__MGBC116941	s__	67.48	5.24	127	65738	1.76339e+06	39.8	16971	3912	Medium quality	1201	28	1	0	0
L2_SemiBin_bin.74	Dilute-MetaSeq	d__Bacteria	p__Bacillota_A	c__Clostridia	o__Peptostreptococcales	f__Anaerovoracaceae	g__Eubacterium_B	s__	67.4	6.03	133	48528	1.3949e+06	47.06	9310	3422	Medium quality	873	9	0	0	0
W5_SemiBin_bin.165	Dilute-MetaSeq	d__Bacteria	p__Bacillota_A	c__Clostridia	o__Christensenellales	f__CAG-138	g__PeH17	s__	67.36	4.44	173	38936	2.01824e+06	51.95	10148	3695	Medium quality	1309	28	0	0	0
B8_SemiBin_bin.178	Dilute-MetaSeq	d__Bacteria	p__Bacteroidota	c__Bacteroidia	o__Bacteroidales	f__UBA932	g__Cryptobacteroides	s__Cryptobacteroides sp900318565	67.3	0.49	171	55650	2.5368e+06	57.35	16350	4283	Medium quality	1466	21	1	0	0
B8_SemiBin_bin.42	Dilute-MetaSeq	d__Bacteria	p__Bacteroidota	c__Bacteroidia	o__Bacteroidales	f__Bacteroidaceae	g__Alloprevotella	s__Alloprevotella muciniphila	67.24	0	88	98055	2.24677e+06	46.45	28033	7603	Medium quality	1224	22	0	0	0
L10_SemiBin_bin.101	Dilute-MetaSeq	d__Bacteria	p__Bacteroidota	c__Bacteroidia	o__Bacteroidales	f__Bacteroidaceae	g__Prevotella	s__Prevotella sp900319895	67.24	0	136	45927	2.07192e+06	48.16	15613	4224	Medium quality	1215	26	0	0	1
M10_SemiBin_bin.2	Dilute-MetaSeq	d__Bacteria	p__Bacteroidota	c__Bacteroidia	o__Sphingobacteriales	f__Sphingobacteriaceae	g__Sphingobacterium	s__Sphingobacterium sp000938735	67.24	4.86	47	437353	5.1716e+06	36.64	98462	36247	Medium quality	3059	33	0	0	0
W_SemiBin_bin.1244	Dilute-MetaSeq	d__Bacteria	p__Pseudomonadota	c__Gammaproteobacteria	o__Enterobacterales	f__Enterobacteriaceae	g__Serratia	s__Serratia ureilytica	67.24	6.9	47	662562	7.7164e+06	60.04	246074	108669	Medium quality	5184	79	4	0	0
Z1_SemiBin_bin.7	Dilute-MetaSeq	d__Bacteria	p__Pseudomonadota	c__Alphaproteobacteria	o__Rhizobiales	f__Rhizobiaceae	g__Agrobacterium	s__Agrobacterium oryzihabitans	67.24	0	66	262654	5.81628e+06	59.6	98617	25873	Medium quality	3635	33	0	0	0
S7_SemiBin_bin.10	Dilute-MetaSeq	d__Bacteria	p__Bacteroidota	c__Bacteroidia	o__Chitinophagales	f__Chitinophagaceae	g__Sediminibacterium	s__	67.22	0	145	129262	3.35176e+06	45.08	33597	5228	Medium quality	2006	18	0	0	0
M8_SemiBin_bin.34	Dilute-MetaSeq	d__Bacteria	p__Pseudomonadota	c__Gammaproteobacteria	o__Pseudomonadales	f__Moraxellaceae	g__Acinetobacter	s__Acinetobacter johnsonii	67.17	0.11	404	20593	3.05156e+06	41.73	5515	3089	Medium quality	1986	25	1	0	0
M2_SemiBin_bin.0	Dilute-MetaSeq	d__Bacteria	p__Pseudomonadota	c__Gammaproteobacteria	o__Xanthomonadales	f__Xanthomonadaceae	g__Stenotrophomonas	s__Stenotrophomonas maltophilia_G	67.15	0.34	15	519528	4.47883e+06	65.89	292717	121260	Medium quality	2754	35	1	0	0
L_SemiBin_bin.1062	Dilute-MetaSeq	d__Bacteria	p__Bacillota_A	c__Clostridia	o__Peptostreptococcales	f__Anaerovoracaceae	g__Eubacterium_B	s__	67.14	7.86	260	22989	1.95176e+06	49.97	5887	3121	Medium quality	1356	32	3	1	1
W9_SemiBin_bin.42	Dilute-MetaSeq	d__Bacteria	p__Pseudomonadota	c__Gammaproteobacteria	o__Pseudomonadales	f__Moraxellaceae	g__Acinetobacter	s__Acinetobacter johnsonii	67.14	0.68	300	68946	3.10434e+06	41.91	8766	3336	Medium quality	2004	25	1	0	0
H5_SemiBin_bin.3	Dilute-MetaSeq	d__Bacteria	p__Bacteroidota	c__Bacteroidia	o__Chitinophagales	f__Chitinophagaceae	g__Sediminibacterium	s__Sediminibacterium sp017537025	67.11	3.94	71	166426	3.64727e+06	37.31	56500	15803	Medium quality	2213	25	1	1	1
Z_SemiBin_bin.359	Dilute-MetaSeq	d__Bacteria	p__Pseudomonadota	c__Alphaproteobacteria	o__Acetobacterales	f__Acetobacteraceae	g__	s__	67.09	0	9	257085	1.36706e+06	38.06	240177	82835	Medium quality	786	36	0	1	0
H2_SemiBin_bin.13	Dilute-MetaSeq	d__Bacteria	p__Pseudomonadota	c__Gammaproteobacteria	o__Burkholderiales	f__Burkholderiaceae	g__Pelomonas	s__Pelomonas sp003963075	66.88	0.23	247	69929	4.25196e+06	69.14	17823	4721	Medium quality	2655	24	0	0	0
B10_SemiBin_bin.7	Dilute-MetaSeq	d__Bacteria	p__Bacillota_A	c__Clostridia	o__Christensenellales	f__Aristaeellaceae	g__UBA4246	s__UBA4246 sp002391225	66.84	1.88	64	185974	3.29318e+06	57.79	52410	17676	Medium quality	1960	33	0	0	0
M2_SemiBin_bin.11	Dilute-MetaSeq	d__Bacteria	p__Bacteroidota	c__Bacteroidia	o__Flavobacteriales	f__Weeksellaceae	g__Chryseobacterium	s__Chryseobacterium sp029892225	66.79	0.25	69	193429	4.96876e+06	33.51	82057	24554	Medium quality	3013	38	0	0	0
W6_SemiBin_bin.408	Dilute-MetaSeq	d__Archaea	p__Thermoplasmatota	c__Thermoplasmata	o__Methanomassiliicoccales	f__Methanomethylophilaceae	g__SIG5	s__	66.78	0	113	19319	966226	35.18	6659	3072	Medium quality	683	12	1	0	0
W10_SemiBin_bin.82	Dilute-MetaSeq	d__Bacteria	p__Bacteroidota	c__Bacteroidia	o__Bacteroidales	f__UBA932	g__Cryptobacteroides	s__Cryptobacteroides sp900318565	66.76	1.62	143	72010	2.53176e+06	57.11	15921	5377	Medium quality	1435	26	0	0	0
H11_SemiBin_bin.6	Dilute-MetaSeq	d__Bacteria	p__Pseudomonadota	c__Gammaproteobacteria	o__Pseudomonadales	f__Pseudomonadaceae	g__Pseudomonas_E	s__Pseudomonas_E sp003523465	66.67	0	127	215150	6.72796e+06	63.38	48404	18733	Medium quality	3980	48	0	0	0
W10_SemiBin_bin.85	Dilute-MetaSeq	d__Bacteria	p__Bacillota_A	c__Clostridia	o__Lachnospirales	f__Lachnospiraceae	g__SIG280	s__	66.52	3.33	136	69863	2.38674e+06	45.47	15700	5279	Medium quality	1455	24	0	0	0
W_SemiBin_bin.1084	Dilute-MetaSeq	d__Bacteria	p__Bacillota_I	c__Bacilli_A	o__Erysipelotrichales	f__Erysipelotrichaceae	g__UBA636	s__UBA636 sp902803275	66.52	6.47	246	43754	2.85064e+06	44.04	10726	3669	Medium quality	1958	30	0	0	0
W9_SemiBin_bin.69	Dilute-MetaSeq	d__Bacteria	p__Bacillota_A	c__Clostridia	o__Lachnospirales	f__Lachnospiraceae	g__CAG-791	s__CAG-791 sp900320025	66.46	1.69	234	54187	2.63176e+06	56.41	9941	3359	Medium quality	1539	19	0	0	0
B_SemiBin_bin.396	Dilute-MetaSeq	d__Bacteria	p__Bacteroidota	c__Bacteroidia	o__Chitinophagales	f__Chitinophagaceae	g__Sediminibacterium	s__Sediminibacterium sp017537025	66.43	5.74	172	74104	3.49408e+06	37.91	23726	6132	Medium quality	2199	20	0	0	0
L5_SemiBin_bin.63	Dilute-MetaSeq	d__Bacteria	p__Elusimicrobiota	c__Endomicrobiia	o__Endomicrobiales	f__Endomicrobiaceae	g__Endomicrobium	s__	66.4	1.12	132	52686	1.47467e+06	38.08	9590	3262	Medium quality	875	21	0	0	0
W6_SemiBin_bin.164	Dilute-MetaSeq	d__Bacteria	p__Bacteroidota	c__Bacteroidia	o__Bacteroidales	f__UBA932	g__Cryptobacteroides	s__	66.4	0.95	196	34189	2.1025e+06	58.46	8635	3700	Medium quality	1237	16	0	0	0
W_SemiBin_bin.626	Dilute-MetaSeq	d__Bacteria	p__Bacteroidota	c__Bacteroidia	o__Bacteroidales	f__UBA932	g__Egerieousia	s__	66.4	5.52	330	18556	2.61336e+06	44.36	6047	3172	Medium quality	1623	26	0	0	0
B7_SemiBin_bin.132	Dilute-MetaSeq	d__Bacteria	p__Bacteroidota	c__Bacteroidia	o__Bacteroidales	f__Tenuifilaceae	g__RGIG6076	s__	66.37	0	244	42438	2.94741e+06	49.77	11953	3699	Medium quality	1688	23	0	0	0
B7_SemiBin_bin.34	Dilute-MetaSeq	d__Bacteria	p__Bacteroidota	c__Bacteroidia	o__Bacteroidales	f__UBA932	g__Cryptobacteroides	s__Cryptobacteroides sp902794005	66.35	8.28	83	76188	1.98967e+06	56.7	21998	8080	Medium quality	1204	27	0	0	1
W11_SemiBin_bin.42	Dilute-MetaSeq	d__Bacteria	p__Bacillota_A	c__Clostridia	o__Lachnospirales	f__Lachnospiraceae	g__UBA1267	s__	66.32	2.53	197	64576	2.38843e+06	54.48	11273	3666	Medium quality	1465	14	0	0	0
B4_SemiBin_bin.10	Dilute-MetaSeq	d__Bacteria	p__Bacillota_A	c__Clostridia	o__Peptostreptococcales	f__Anaerovoracaceae	g__Eubacterium_B	s__	66.31	0.24	25	206529	2.23472e+06	45.93	70730	36386	Medium quality	1367	38	0	0	0
B12_SemiBin_bin.88	Dilute-MetaSeq	d__Bacteria	p__Bacillota_A	c__Clostridia	o__Lachnospirales	f__Lachnospiraceae	g__Weimeria	s__Weimeria sp900315505	66.22	6.94	55	66381	2.00617e+06	46.66	42533	12320	Medium quality	1276	30	0	0	0
W12_SemiBin_bin.180	Dilute-MetaSeq	d__Bacteria	p__Bacillota_A	c__Clostridia	o__Lachnospirales	f__Lachnospiraceae	g__Butyrivibrio	s__	66.21	1.16	227	38561	2.58257e+06	47.18	8980	3743	Medium quality	1531	17	0	0	0
W3_SemiBin_bin.81	Dilute-MetaSeq	d__Bacteria	p__Bacillota_A	c__Clostridia	o__Peptostreptococcales	f__Anaerovoracaceae	g__Eubacterium_B	s__	66.13	2.48	131	48652	1.61986e+06	51	11788	3862	Medium quality	1000	17	1	0	0
B9_SemiBin_bin.196	Dilute-MetaSeq	d__Archaea	p__Thermoplasmatota	c__Thermoplasmata	o__Methanomassiliicoccales	f__Methanomethylophilaceae	g__	s__	66.1	2.82	160	47189	1.73413e+06	51.17	10009	3119	Medium quality	1226	35	2	1	1
B11_SemiBin_bin.14	Dilute-MetaSeq	d__Bacteria	p__Bacteroidota	c__Bacteroidia	o__Flavobacteriales	f__Weeksellaceae	g__Chryseobacterium	s__Chryseobacterium sp029892225	66.05	0.74	58	156735	4.39267e+06	33.58	73418	24426	Medium quality	2670	50	0	0	0
L12_SemiBin_bin.365	Dilute-MetaSeq	d__Bacteria	p__Spirochaetota	c__Spirochaetia	o__CADAEX01	f__CADAEX01	g__CADAEX01	s__	66.04	0	151	23878	1.55979e+06	45.16	7375	3608	Medium quality	1012	24	0	0	0
L9_SemiBin_bin.98	Dilute-MetaSeq	d__Bacteria	p__Bacillota_A	c__Clostridia	o__Oscillospirales	f__Ruminococcaceae	g__UBA3818	s__UBA3818 sp002369315	66.04	0	143	42495	1.89013e+06	50.74	12909	3612	Medium quality	1234	27	0	0	0
B2_SemiBin_bin.81	Dilute-MetaSeq	d__Bacteria	p__Pseudomonadota	c__Gammaproteobacteria	o__Cardiobacteriales	f__Cardiobacteriaceae	g__RGIG9182	s__	66.01	5.78	85	95092	2.18612e+06	41.81	28451	7955	Medium quality	1366	29	1	1	2
W1_SemiBin_bin.359	Dilute-MetaSeq	d__Bacteria	p__Bacteroidota	c__Bacteroidia	o__Bacteroidales	f__UBA932	g__Bact-11	s__	65.92	4.44	163	27889	1.82951e+06	54.83	10069	3651	Medium quality	1102	15	0	0	0
L9_SemiBin_bin.65	Dilute-MetaSeq	d__Bacteria	p__Bacteroidota	c__Bacteroidia	o__Bacteroidales	f__Bacteroidaceae	g__Prevotella	s__Prevotella sp900320845	65.85	0.19	127	50645	2.11499e+06	50.16	18450	4569	Medium quality	1224	30	0	0	0
K7_SemiBin_bin.9	Dilute-MetaSeq	d__Bacteria	p__Bacteroidota	c__Bacteroidia	o__Chitinophagales	f__Chitinophagaceae	g__Sediminibacterium	s__	65.83	0.86	58	138327	3.72666e+06	45.16	64187	25951	Medium quality	2165	27	1	0	0
Z_SemiBin_bin.238	Dilute-MetaSeq	d__Bacteria	p__Pseudomonadota	c__Alphaproteobacteria	o__Rhizobiales	f__Rhizobiaceae	g__Agrobacterium	s__Agrobacterium pusense	65.83	1.64	155	186726	5.40761e+06	59.18	50070	9747	Medium quality	3547	33	1	0	0
L11_SemiBin_bin.26	Dilute-MetaSeq	d__Bacteria	p__Bacillota_I	c__Bacilli_A	o__Erysipelotrichales	f__Erysipelotrichaceae	g__UBA636	s__	65.67	1.72	114	92627	2.0401e+06	44.18	18177	5018	Medium quality	1358	22	0	0	0
L_SemiBin_bin.870	Dilute-MetaSeq	d__Bacteria	p__Bacteroidota	c__Bacteroidia	o__Bacteroidales	f__Bacteroidaceae	g__UBA2918	s__UBA2918 sp017534535	65.65	1.97	317	23309	2.65438e+06	45.15	5928	3126	Medium quality	1533	28	3	0	0
W11_SemiBin_bin.79	Dilute-MetaSeq	d__Bacteria	p__Bacillota_A	c__Clostridia	o__Lachnospirales	f__Lachnospiraceae	g__Butyrivibrio	s__	65.61	1.06	164	53965	2.30774e+06	53.54	12846	4248	Medium quality	1379	14	0	0	0
J3_SemiBin_bin.13	Dilute-MetaSeq	d__Bacteria	p__Pseudomonadota	c__Gammaproteobacteria	o__Enterobacterales	f__Enterobacteriaceae	g__Serratia	s__Serratia ureilytica	65.6	0	70	165751	4.46471e+06	59.27	60163	20828	Medium quality	2864	45	0	0	0
W8_SemiBin_bin.80	Dilute-MetaSeq	d__Bacteria	p__Bacillota_A	c__Clostridia	o__Peptostreptococcales	f__Anaerovoracaceae	g__RGIG7111	s__	65.6	2.13	119	61687	1.85567e+06	42.59	15213	4402	Medium quality	1000	8	0	0	0
L7_SemiBin_bin.19	Dilute-MetaSeq	d__Bacteria	p__Bacteroidota	c__Bacteroidia	o__Bacteroidales	f__P3	g__UBA1711	s__UBA1711 sp902762805	65.59	0	75	85121	2.77515e+06	58.82	36621	12422	Medium quality	1575	28	1	1	0
W_SemiBin_bin.166	Dilute-MetaSeq	d__Bacteria	p__Bacteroidota	c__Bacteroidia	o__Bacteroidales	f__UBA932	g__Cryptobacteroides	s__Cryptobacteroides sp902801205	65.59	7.43	334	33450	2.59602e+06	60.44	5899	2994	Medium quality	1570	24	0	0	0
W2_SemiBin_bin.71	Dilute-MetaSeq	d__Bacteria	p__Bacillota_A	c__Clostridia	o__Peptostreptococcales	f__Anaerovoracaceae	g__RGIG2707	s__	65.56	5.67	61	78300	2.13966e+06	49.49	32718	12987	Medium quality	1345	33	1	0	0
B9_SemiBin_bin.125	Dilute-MetaSeq	d__Bacteria	p__Bacteroidota	c__Bacteroidia	o__Bacteroidales	f__Bacteroidaceae	g__Prevotella	s__Prevotella sp902771785	65.52	3.45	181	61779	3.46029e+06	55.66	16525	6190	Medium quality	1777	19	0	0	0
J10_SemiBin_bin.14	Dilute-MetaSeq	d__Bacteria	p__Pseudomonadota	c__Gammaproteobacteria	o__Xanthomonadales	f__Xanthomonadaceae	g__Stenotrophomonas	s__Stenotrophomonas maltophilia_G	65.52	0	294	64010	4.74551e+06	66.52	15012	4446	Medium quality	2910	55	0	0	0
L1_SemiBin_bin.153	Dilute-MetaSeq	d__Bacteria	p__Bacteroidota	c__Bacteroidia	o__Bacteroidales	f__UBA932	g__Cryptobacteroides	s__	65.52	6.9	187	39993	2.51057e+06	57.34	11172	4668	Medium quality	1460	15	0	0	0
L9_SemiBin_bin.177	Dilute-MetaSeq	d__Bacteria	p__Bacillota_I	c__Bacilli_A	o__Erysipelotrichales	f__Erysipelotrichaceae	g__UBA636	s__	65.52	1.72	169	34039	1.91777e+06	43.91	10291	3353	Medium quality	1305	18	0	0	0
M6_SemiBin_bin.12	Dilute-MetaSeq	d__Bacteria	p__Pseudomonadota	c__Gammaproteobacteria	o__Pseudomonadales	f__Moraxellaceae	g__Acinetobacter	s__Acinetobacter johnsonii	65.52	1.72	68	128763	3.35397e+06	41.62	53686	17216	Medium quality	2119	42	1	0	0
S_SemiBin_bin.65	Dilute-MetaSeq	d__Bacteria	p__Acidobacteriota	c__Terriglobia	o__Terriglobales	f__Acidobacteriaceae	g__Edaphobacter	s__Edaphobacter flagellatus	65.52	4.31	49	414638	4.81942e+06	57.42	129396	42553	Medium quality	2752	40	1	2	1
W4_SemiBin_bin.12	Dilute-MetaSeq	d__Bacteria	p__Pseudomonadota	c__Alphaproteobacteria	o__Rhizobiales	f__Rhizobiaceae	g__Agrobacterium	s__Agrobacterium oryzihabitans	65.52	0	328	104015	5.47815e+06	59.52	18875	4486	Medium quality	3595	31	0	0	0
W_SemiBin_bin.1107	Dilute-MetaSeq	d__Bacteria	p__Bacteroidota	c__Bacteroidia	o__Bacteroidales	f__Bacteroidaceae	g__Prevotella	s__Prevotella sp900316475	65.5	3	407	38684	3.7773e+06	52.43	7110	3263	Medium quality	2201	37	1	0	1
M3_SemiBin_bin.21	Dilute-MetaSeq	d__Bacteria	p__Bacteroidota	c__Bacteroidia	o__Flavobacteriales	f__Weeksellaceae	g__Empedobacter	s__Empedobacter falsenii_B	65.49	4.3	146	88862	2.84438e+06	32	22820	5501	Medium quality	1785	29	1	0	0
L2_SemiBin_bin.20	Dilute-MetaSeq	d__Bacteria	p__Pseudomonadota	c__Gammaproteobacteria	o__Pseudomonadales	f__Moraxellaceae	g__Acinetobacter	s__Acinetobacter johnsonii	65.46	0.44	273	83398	3.16261e+06	41.65	9307	3350	Medium quality	2003	37	0	0	0
W12_SemiBin_bin.59	Dilute-MetaSeq	d__Bacteria	p__Bacillota_A	c__Clostridia	o__Lachnospirales	f__Lachnospiraceae	g__RGIG5612	s__	65.42	1.65	107	57489	2.20292e+06	47.84	17872	6651	Medium quality	1265	30	0	0	0
K11_SemiBin_bin.6	Dilute-MetaSeq	d__Bacteria	p__Pseudomonadota	c__Gammaproteobacteria	o__Burkholderiales	f__Burkholderiaceae	g__Comamonas	s__Comamonas tsuruhatensis	65.41	2.91	336	102610	6.7897e+06	67.44	17644	6787	Medium quality	4169	33	0	0	0
L10_SemiBin_bin.15	Dilute-MetaSeq	d__Bacteria	p__Pseudomonadota	c__Gammaproteobacteria	o__Pseudomonadales	f__Moraxellaceae	g__Acinetobacter	s__Acinetobacter johnsonii	65.4	0.27	230	90758	3.22247e+06	41.8	12826	3976	Medium quality	2105	31	0	0	0
W8_SemiBin_bin.255	Dilute-MetaSeq	d__Bacteria	p__Bacillota_A	c__Clostridia	o__Lachnospirales	f__Lachnospiraceae	g__Butyrivibrio	s__	65.4	1.55	170	35974	2.09793e+06	53.64	10962	3832	Medium quality	1239	15	0	0	0
L4_SemiBin_bin.127	Dilute-MetaSeq	d__Bacteria	p__Bacillota_I	c__Bacilli_A	o__Erysipelotrichales	f__Erysipelotrichaceae	g__Bulleidia	s__	65.39	4.13	127	43468	2.22444e+06	36.33	17937	5498	Medium quality	1383	62	0	0	0
B8_SemiBin_bin.140	Dilute-MetaSeq	d__Bacteria	p__Patescibacteria	c__JAEDAM01	o__Absconditabacterales	f__Absconditicoccaceae	g__UBA3291	s__	65.36	5.17	64	65725	1.21889e+06	32.21	23104	5141	Medium quality	705	30	0	1	1
L9_SemiBin_bin.5	Dilute-MetaSeq	d__Bacteria	p__Bacillota_A	c__Clostridia	o__Peptostreptococcales	f__Anaerovoracaceae	g__RUG13615	s__	65.3	1.65	46	123039	1.46659e+06	43	27811	10366	Medium quality	927	25	0	0	0
L12_SemiBin_bin.73	Dilute-MetaSeq	d__Bacteria	p__Bacillota_A	c__Clostridia	o__Peptostreptococcales	f__Anaerovoracaceae	g__RUG13615	s__	65.25	1.77	118	52743	1.65147e+06	59.86	14829	3726	Medium quality	1010	22	1	1	0
W1_SemiBin_bin.203	Dilute-MetaSeq	d__Bacteria	p__Bacteroidota	c__Bacteroidia	o__Bacteroidales	f__F082	g__Limimorpha	s__	65.25	2.15	147	42858	2.01506e+06	44.15	14135	4311	Medium quality	1152	28	0	0	0
S7_SemiBin_bin.5	Dilute-MetaSeq	d__Bacteria	p__Pseudomonadota	c__Gammaproteobacteria	o__Burkholderiales	f__Burkholderiaceae	g__Cupriavidus	s__Cupriavidus metallidurans	65.24	1.38	50	253902	4.60242e+06	63.27	83802	29646	Medium quality	2809	31	0	0	0
W8_SemiBin_bin.86	Dilute-MetaSeq	d__Bacteria	p__Bacillota_A	c__Clostridia	o__Lachnospirales	f__Lachnospiraceae	g__Butyrivibrio	s__	65.23	3.51	168	60020	2.06906e+06	57.49	10712	3802	Medium quality	1308	12	0	0	0
L10_SemiBin_bin.31	Dilute-MetaSeq	d__Bacteria	p__Bacillota_A	c__Clostridia	o__Lachnospirales	f__Lachnospiraceae	g__Eubacterium_Q	s__Eubacterium_Q sp946413945	65.21	0	114	72518	3.11062e+06	36.38	24621	9115	Medium quality	1760	25	0	0	0
L2_SemiBin_bin.158	Dilute-MetaSeq	d__Bacteria	p__Spirochaetota	c__Spirochaetia	o__Treponematales	f__Treponemataceae	g__Treponema_D	s__	65.15	0.7	194	32056	1.94729e+06	37.97	7439	3397	Medium quality	1169	26	0	0	0
K12_SemiBin_bin.4	Dilute-MetaSeq	d__Bacteria	p__Pseudomonadota	c__Gammaproteobacteria	o__Burkholderiales	f__Burkholderiaceae	g__Cupriavidus	s__Cupriavidus metallidurans	65.13	1.61	259	119221	5.68148e+06	64.13	21434	6506	Medium quality	3512	29	0	0	0
K5_SemiBin_bin.7	Dilute-MetaSeq	d__Bacteria	p__Bacteroidota	c__Bacteroidia	o__Chitinophagales	f__Chitinophagaceae	g__Sediminibacterium	s__Sediminibacterium sp017537025	65.11	2.46	74	163620	3.73499e+06	37.27	74019	17663	Medium quality	2191	20	0	0	0
L11_SemiBin_bin.131	Dilute-MetaSeq	d__Bacteria	p__Bacillota_A	c__Clostridia	o__Lachnospirales	f__Bianqueaceae	g__RUG760	s__	64.98	4.03	148	47345	1.71545e+06	55.1	9900	3892	Medium quality	1056	9	0	0	0
M2_SemiBin_bin.7	Dilute-MetaSeq	d__Bacteria	p__Pseudomonadota	c__Gammaproteobacteria	o__Burkholderiales	f__Burkholderiaceae	g__Cupriavidus	s__Cupriavidus metallidurans	64.97	0	58	244044	6.37655e+06	63.76	127785	34283	Medium quality	3837	35	0	0	0
M7_SemiBin_bin.14	Dilute-MetaSeq	d__Bacteria	p__Pseudomonadota	c__Gammaproteobacteria	o__Burkholderiales	f__Burkholderiaceae	g__Cupriavidus	s__Cupriavidus metallidurans	64.93	0.47	93	113419	5.20257e+06	63.29	50287	20386	Medium quality	3153	33	0	0	0
W_SemiBin_bin.480	Dilute-MetaSeq	d__Bacteria	p__Bacillota_A	c__Clostridia	o__Peptostreptococcales	f__Anaerovoracaceae	g__Eubacterium_B	s__	64.92	8.45	254	37989	1.96732e+06	50.18	5869	2924	Medium quality	1278	21	1	0	0
L8_SemiBin_bin.27	Dilute-MetaSeq	d__Bacteria	p__Bacteroidota	c__Bacteroidia	o__Bacteroidales	f__Bacteroidaceae	g__Prevotella	s__Prevotella sp900320845	64.83	0.19	90	65529	2.10067e+06	50.21	22004	6583	Medium quality	1191	18	0	0	0
W5_SemiBin_bin.35	Dilute-MetaSeq	d__Bacteria	p__Bacillota_A	c__Clostridia	o__Oscillospirales	f__Ruminococcaceae	g__RGIG1955	s__RGIG1955 sp017400345	64.82	0	42	61875	1.16789e+06	34.62	24703	8680	Medium quality	774	16	0	0	0
W10_SemiBin_bin.20	Dilute-MetaSeq	d__Bacteria	p__Bacteroidota	c__Bacteroidia	o__Sphingobacteriales	f__Sphingobacteriaceae	g__Sphingobacterium	s__	64.79	9.29	489	116067	6.70715e+06	36.98	13289	4256	Medium quality	3957	30	0	0	0
L4_SemiBin_bin.211	Dilute-MetaSeq	d__Bacteria	p__Bacteroidota	c__Bacteroidia	o__Bacteroidales	f__Bacteroidaceae	g__Alloprevotella	s__Alloprevotella muciniphila	64.77	0.74	230	30764	2.44041e+06	46.96	8410	3630	Medium quality	1364	22	0	0	0
B7_SemiBin_bin.95	Dilute-MetaSeq	d__Bacteria	p__Bacillota_I	c__Bacilli_A	o__RFN20	f__CAG-826	g__UBA4951	s__UBA4951 sp017468925	64.76	2.25	188	51829	2.20092e+06	39.51	11084	3219	Medium quality	1299	35	0	0	0
L_SemiBin_bin.1147	Dilute-MetaSeq	d__Bacteria	p__Pseudomonadota	c__Gammaproteobacteria	o__Burkholderiales	f__Neisseriaceae	g__RGIG3394	s__RGIG3394 sp017446355	64.73	2.57	183	47010	1.94656e+06	40.16	8605	3318	Medium quality	1280	33	1	0	0
W6_SemiBin_bin.89	Dilute-MetaSeq	d__Bacteria	p__Bacillota_A	c__Clostridia	o__Lachnospirales	f__Lachnospiraceae	g__Butyrivibrio	s__	64.7	8.88	142	44593	2.5085e+06	56.57	15340	5831	Medium quality	1516	15	0	0	0
L3_SemiBin_bin.184	Dilute-MetaSeq	d__Bacteria	p__Bacteroidota	c__Bacteroidia	o__Bacteroidales	f__Tenuifilaceae	g__RGIG6076	s__	64.68	1.43	286	31776	2.76177e+06	50.06	7542	3087	Medium quality	1569	25	0	0	0
B6_SemiBin_bin.95	Dilute-MetaSeq	d__Bacteria	p__Bacillota_I	c__Bacilli_A	o__RF39	f__UBA660	g__UBA3789	s__	64.58	9.66	103	90057	1.46285e+06	30.78	12363	4978	Medium quality	935	5	1	0	0
W8_SemiBin_bin.21	Dilute-MetaSeq	d__Bacteria	p__Bacillota_A	c__Clostridia	o__Lachnospirales	f__Lachnospiraceae	g__NK4A136	s__	64.57	5.89	173	89047	3.7742e+06	53.16	24757	5934	Medium quality	2214	36	0	0	0
B12_SemiBin_bin.184	Dilute-MetaSeq	d__Bacteria	p__Pseudomonadota	c__Gammaproteobacteria	o__Burkholderiales	f__Burkholderiaceae	g__Ottowia	s__	64.52	4.65	245	31541	2.35219e+06	63.66	7551	3324	Medium quality	1460	19	1	0	0
W4_SemiBin_bin.173	Dilute-MetaSeq	d__Bacteria	p__Bacillota_A	c__Clostridia	o__Christensenellales	f__Christensenellaceae	g__QANA01	s__	64.52	0	134	44463	2.16371e+06	41.96	13860	5075	Medium quality	1255	19	0	0	0
D_SemiBin_bin.16	Dilute-MetaSeq	d__Bacteria	p__Bacteroidota	c__Bacteroidia	o__Sphingobacteriales	f__Sphingobacteriaceae	g__Sphingobacterium	s__Sphingobacterium sp000938735	64.43	8.81	112	334081	6.60466e+06	36.79	95628	18931	Medium quality	3778	55	3	0	1
W_SemiBin_bin.1254	Dilute-MetaSeq	d__Bacteria	p__Bacillota_A	c__Clostridia	o__Oscillospirales	f__Oscillospiraceae	g__RGIG529	s__	64.43	9.66	215	39267	2.24454e+06	55.74	9331	3469	Medium quality	1474	35	0	0	0
W_SemiBin_bin.940	Dilute-MetaSeq	d__Archaea	p__Methanobacteriota	c__Methanobacteria	o__Methanobacteriales	f__Methanobacteriaceae	g__Methanobrevibacter_A	s__	64.37	3.2	224	32838	1.99662e+06	34.09	6655	3083	Medium quality	1383	20	0	0	0
Z1_SemiBin_bin.19	Dilute-MetaSeq	d__Bacteria	p__Campylobacterota	c__Campylobacteria	o__Campylobacterales	f__Helicobacteraceae	g__Helicobacter_J	s__	64.37	0.7	49	111308	1.68844e+06	31.79	44500	9050	Medium quality	1116	25	0	0	0
W1_SemiBin_bin.78	Dilute-MetaSeq	d__Bacteria	p__Spirochaetota	c__Spirochaetia	o__Treponematales	f__Treponemataceae	g__GCA-2749205	s__	64.35	1.75	156	63844	2.13647e+06	44.79	11835	4040	Medium quality	1147	22	0	0	0
W11_SemiBin_bin.143	Dilute-MetaSeq	d__Bacteria	p__Bacillota_A	c__Clostridia	o__Lachnospirales	f__Lachnospiraceae	g__Butyrivibrio	s__	64.34	1.27	235	42381	3.18781e+06	52.94	10328	4760	Medium quality	1644	6	0	0	0
B10_SemiBin_bin.9	Dilute-MetaSeq	d__Bacteria	p__Bacteroidota	c__Bacteroidia	o__Sphingobacteriales	f__Sphingobacteriaceae	g__Sphingobacterium	s__Sphingobacterium sp000938735	64.29	1.9	52	182791	5.01344e+06	36.68	108024	34935	Medium quality	2771	39	0	0	0
Z5_SemiBin_bin.3	Dilute-MetaSeq	d__Bacteria	p__Bacteroidota	c__Bacteroidia	o__Sphingobacteriales	f__Sphingobacteriaceae	g__Sphingobacterium	s__Sphingobacterium sp000938735	64.29	1.43	40	377193	5.47787e+06	36.74	151820	49648	Medium quality	3035	41	0	0	0
L9_SemiBin_bin.77	Dilute-MetaSeq	d__Bacteria	p__Bacillota_A	c__Clostridia	o__Lachnospirales	f__Lachnospiraceae	g__UBA1712	s__	64.28	4.98	179	47709	2.33131e+06	48.52	13064	3776	Medium quality	1407	21	0	0	0
B8_SemiBin_bin.76	Dilute-MetaSeq	d__Bacteria	p__Bacteroidota	c__Bacteroidia	o__Bacteroidales	f__UBA932	g__Cryptobacteroides	s__Cryptobacteroides sp900318955	64.26	7.37	85	83845	2.81875e+06	49.49	30671	11309	Medium quality	1627	24	0	0	0
B1_SemiBin_bin.174	Dilute-MetaSeq	d__Bacteria	p__Bacillota_C	c__Negativicutes	o__Acidaminococcales	f__Acidaminococcaceae	g__Succiniclasticum	s__Succiniclasticum sp017443005	64.24	4.19	165	60940	2.04203e+06	50.55	11355	3749	Medium quality	1197	24	1	0	0
L9_SemiBin_bin.108	Dilute-MetaSeq	d__Bacteria	p__Bacillota_A	c__Clostridia	o__Lachnospirales	f__Lachnospiraceae	g__AC2028	s__AC2028 sp946531495	64.22	8.56	222	40705	2.26921e+06	44.97	8084	3456	Medium quality	1493	26	0	0	0
B9_SemiBin_bin.124	Dilute-MetaSeq	d__Bacteria	p__Bacteroidota	c__Bacteroidia	o__Bacteroidales	f__UBA932	g__Cryptobacteroides	s__Cryptobacteroides sp002472565	64.21	0	141	61898	2.31338e+06	52.93	23219	3750	Medium quality	1301	21	0	0	0
L5_SemiBin_bin.40	Dilute-MetaSeq	d__Bacteria	p__Bacillota_A	c__Clostridia	o__Lachnospirales	f__Lachnospiraceae	g__Butyrivibrio	s__	64.18	3.29	244	62422	3.03158e+06	47.21	10480	3847	Medium quality	1765	10	0	0	0
L_SemiBin_bin.615	Dilute-MetaSeq	d__Bacteria	p__Bacillota_A	c__Clostridia	o__Lachnospirales	f__Lachnospiraceae	g__UBA629	s__UBA629 sp900316625	64.18	1.72	218	49077	2.28464e+06	46.44	8425	3352	Medium quality	1418	27	0	0	0
B8_SemiBin_bin.111	Dilute-MetaSeq	d__Bacteria	p__Bacillota_A	c__Clostridia	o__Oscillospirales	f__Oscillospiraceae	g__Limivicinus	s__Limivicinus sp902778665	64.07	0	140	77309	3.05032e+06	52.13	20196	6229	Medium quality	1829	15	0	0	0
L11_SemiBin_bin.6	Dilute-MetaSeq	d__Bacteria	p__Pseudomonadota	c__Gammaproteobacteria	o__Xanthomonadales	f__Xanthomonadaceae	g__Stenotrophomonas	s__Stenotrophomonas maltophilia_G	64.02	0	64	170207	4.61392e+06	66.2	62960	22089	Medium quality	2703	44	1	0	0
L_SemiBin_bin.479	Dilute-MetaSeq	d__Bacteria	p__Bacteroidota	c__Bacteroidia	o__Bacteroidales	f__P3	g__UBA1711	s__	63.98	5.29	251	47017	2.62951e+06	53.06	8272	3540	Medium quality	1509	21	2	0	0
W_SemiBin_bin.213	Dilute-MetaSeq	d__Bacteria	p__Spirochaetota	c__UBA4802	o__UBA4802	f__UBA5550	g__JAITPE01	s__	63.98	3	301	29435	2.41003e+06	45.35	5579	2976	Medium quality	1483	28	0	0	1
W1_SemiBin_bin.146	Dilute-MetaSeq	d__Bacteria	p__Bacillota_I	c__Bacilli_A	o__Erysipelotrichales	f__Erysipelotrichaceae	g__Bulleidia	s__	63.97	8.66	117	49406	1.8386e+06	33.31	13072	5520	Medium quality	1213	28	1	0	1
Z5_SemiBin_bin.4	Dilute-MetaSeq	d__Bacteria	p__Pseudomonadota	c__Gammaproteobacteria	o__Xanthomonadales	f__Xanthomonadaceae	g__Stenotrophomonas	s__Stenotrophomonas maltophilia_G	63.97	0.34	37	366462	4.42184e+06	66.51	95816	39978	Medium quality	2553	55	0	0	0
L9_SemiBin_bin.106	Dilute-MetaSeq	d__Bacteria	p__Bacteroidota	c__Bacteroidia	o__Bacteroidales	f__Bacteroidaceae	g__UBA2918	s__UBA2918 sp017534535	63.96	3.06	224	40960	2.40434e+06	45.3	8669	3548	Medium quality	1365	21	0	0	0
K6_SemiBin_bin.8	Dilute-MetaSeq	d__Bacteria	p__Pseudomonadota	c__Gammaproteobacteria	o__Burkholderiales	f__Burkholderiaceae	g__Cupriavidus	s__Cupriavidus metallidurans	63.95	0	400	106812	6.14674e+06	64.16	14276	4299	Medium quality	3814	31	0	0	0
W8_SemiBin_bin.171	Dilute-MetaSeq	d__Bacteria	p__Bacillota_A	c__Clostridia	o__Lachnospirales	f__Bianqueaceae	g__RUG760	s__	63.95	1.68	214	44578	2.11962e+06	55.01	7687	3293	Medium quality	1281	23	0	0	0
L11_SemiBin_bin.2	Dilute-MetaSeq	d__Bacteria	p__Pseudomonadota	c__Gammaproteobacteria	o__Enterobacterales	f__Enterobacteriaceae	g__Serratia	s__Serratia ureilytica	63.94	0	77	292625	4.96e+06	59.7	52022	22092	Medium quality	3086	43	0	0	0
B2_SemiBin_bin.14	Dilute-MetaSeq	d__Bacteria	p__Bacillota_A	c__Clostridia	o__Lachnospirales	f__Lachnospiraceae	g__UBA1201	s__UBA1201 sp900319565	63.89	5.37	45	168852	3.04422e+06	51.46	57313	28098	Medium quality	1679	28	0	0	0
L_SemiBin_bin.975	Dilute-MetaSeq	d__Bacteria	p__Bacillota_A	c__Clostridia	o__Oscillospirales	f__RGIG577	g__RGIG577	s__	63.86	9.06	142	67015	1.81268e+06	46.24	12635	3459	Medium quality	1148	30	1	0	0
W8_SemiBin_bin.356	Dilute-MetaSeq	d__Archaea	p__Thermoplasmatota	c__Thermoplasmata	o__Methanomassiliicoccales	f__Methanomethylophilaceae	g__UBA71	s__	63.79	8.51	228	27689	2.13526e+06	51.65	7737	3169	Medium quality	1477	26	1	0	0
B8_SemiBin_bin.36	Dilute-MetaSeq	d__Bacteria	p__Bacteroidota	c__Bacteroidia	o__Bacteroidales	f__Muribaculaceae	g__Sodaliphilus	s__Sodaliphilus sp900318865	63.79	1.72	142	105270	2.66278e+06	54.64	27214	4768	Medium quality	1455	28	0	0	0
H8_SemiBin_bin.1	Dilute-MetaSeq	d__Bacteria	p__Bacteroidota	c__Bacteroidia	o__Sphingobacteriales	f__Sphingobacteriaceae	g__Sphingobacterium	s__Sphingobacterium sp000938735	63.79	1.72	32	358688	4.49326e+06	36.75	129896	41880	Medium quality	2493	39	1	0	0
L10_SemiBin_bin.93	Dilute-MetaSeq	d__Bacteria	p__Bacteroidota	c__Bacteroidia	o__Bacteroidales	f__UBA932	g__Cryptobacteroides	s__	63.79	0	152	47183	2.40282e+06	57.7	12325	4777	Medium quality	1266	17	0	0	0
S12_SemiBin_bin.12	Dilute-MetaSeq	d__Bacteria	p__Pseudomonadota	c__Gammaproteobacteria	o__Burkholderiales	f__Burkholderiaceae	g__Pelomonas	s__Pelomonas sp003963075	63.79	0	275	61746	3.61005e+06	68.68	12579	3406	Medium quality	2201	28	0	0	0
W7_SemiBin_bin.90	Dilute-MetaSeq	d__Bacteria	p__Bacillota_A	c__Clostridia	o__Peptostreptococcales	f__Anaerovoracaceae	g__UBA3738	s__	63.79	1.72	98	61561	2.18481e+06	45.34	17743	7435	Medium quality	1163	14	1	0	0
W9_SemiBin_bin.169	Dilute-MetaSeq	d__Bacteria	p__Bacteroidota	c__Bacteroidia	o__Bacteroidales	f__Tenuifilaceae	g__RGIG6076	s__	63.79	5.56	244	35140	2.56766e+06	50.66	8045	3483	Medium quality	1451	24	0	0	0
W10_SemiBin_bin.195	Dilute-MetaSeq	d__Bacteria	p__Spirochaetota	c__Spirochaetia	o__Treponematales	f__Treponemataceae	g__GCA-2749205	s__	63.76	1.61	195	47349	1.92758e+06	43.29	7342	3274	Medium quality	1074	26	0	0	0
H8_SemiBin_bin.3	Dilute-MetaSeq	d__Bacteria	p__Bacteroidota	c__Bacteroidia	o__Chitinophagales	f__Chitinophagaceae	g__Sediminibacterium	s__Sediminibacterium sp017537025	63.71	0.49	38	198726	3.30449e+06	37.13	124098	27399	Medium quality	1874	17	0	0	0
W6_SemiBin_bin.60	Dilute-MetaSeq	d__Bacteria	p__Bacillota_A	c__Clostridia	o__Oscillospirales	f__Ruminococcaceae	g__RGIG1955	s__RGIG1955 sp017400345	63.69	8.24	84	50422	1.1061e+06	34.76	11198	4318	Medium quality	714	20	0	0	0
B6_SemiBin_bin.413	Dilute-MetaSeq	d__Bacteria	p__Pseudomonadota	c__Gammaproteobacteria	o__Burkholderiales	f__Rhodocyclaceae	g__JAFZMK01	s__	63.62	1.17	197	25267	2.12344e+06	62.96	7908	3792	Medium quality	1285	29	0	0	0
S11_SemiBin_bin.12	Dilute-MetaSeq	d__Bacteria	p__Pseudomonadota	c__Gammaproteobacteria	o__Enterobacterales	f__Aeromonadaceae	g__Aeromonas	s__Aeromonas rivipollensis	63.55	1.95	313	76175	4.26583e+06	62.33	12633	3856	Medium quality	2671	39	0	0	0
L9_SemiBin_bin.64	Dilute-MetaSeq	d__Bacteria	p__Bacillota_A	c__Clostridia	o__TANB77	f__CAG-508	g__CAG-793	s__	63.53	3.9	86	50673	1.59949e+06	31.88	17672	5595	Medium quality	889	46	0	0	0
B_SemiBin_bin.411	Dilute-MetaSeq	d__Bacteria	p__Bacillota_A	c__Clostridia	o__Oscillospirales	f__Ruminococcaceae	g__Ruminococcus	s__Ruminococcus flavefaciens_B	63.51	8.39	349	29382	3.0289e+06	52.35	6388	2945	Medium quality	1952	22	2	0	0
J8_SemiBin_bin.17	Dilute-MetaSeq	d__Bacteria	p__Pseudomonadota	c__Alphaproteobacteria	o__Rhizobiales	f__Rhizobiaceae	g__Pseudochrobactrum	s__Pseudochrobactrum saccharolyticum	63.51	0.04	287	57192	3.41563e+06	51.4	8598	3827	Medium quality	2019	25	0	0	0
W6_SemiBin_bin.54	Dilute-MetaSeq	d__Bacteria	p__Bacteroidota	c__Bacteroidia	o__Bacteroidales	f__UBA932	g__Cryptobacteroides	s__	63.47	0	135	52880	2.14369e+06	57.54	13221	4777	Medium quality	1149	13	0	0	0
B7_SemiBin_bin.268	Dilute-MetaSeq	d__Bacteria	p__Bacillota_C	c__Negativicutes	o__Acidaminococcales	f__Acidaminococcaceae	g__Succiniclasticum	s__Succiniclasticum sp900315925	63.39	1.4	228	23849	2.01796e+06	50.29	6196	3093	Medium quality	1195	24	1	0	0
L9_SemiBin_bin.141	Dilute-MetaSeq	d__Bacteria	p__Bacillota_A	c__Clostridia	o__Peptostreptococcales	f__Anaerovoracaceae	g__RUG13409	s__	63.37	8.27	160	37469	1.8599e+06	47.71	10137	3537	Medium quality	1158	17	0	0	0
W_SemiBin_bin.1454	Dilute-MetaSeq	d__Bacteria	p__Bacillota_A	c__Clostridia	o__Christensenellales	f__Aristaeellaceae	g__SFMI01	s__	63.32	2.26	220	48672	2.55523e+06	57.47	9817	3299	Medium quality	1579	14	0	0	0
L10_SemiBin_bin.163	Dilute-MetaSeq	d__Bacteria	p__UBA3054	c__UBA3054	o__UBA3054	f__UBA3054	g__UBA3054	s__	63.31	6.76	227	35395	2.20697e+06	54.38	7616	2999	Medium quality	1260	36	0	0	0
L7_SemiBin_bin.95	Dilute-MetaSeq	d__Bacteria	p__Bacteroidota	c__Bacteroidia	o__Bacteroidales	f__Tannerellaceae	g__Tannerella	s__	63.31	2.12	204	49491	2.94272e+06	45.6	13426	4140	Medium quality	1691	28	0	0	0
W5_SemiBin_bin.39	Dilute-MetaSeq	d__Bacteria	p__Spirochaetota	c__Spirochaetia	o__Treponematales	f__Treponemataceae	g__Treponema_D	s__	63.29	3.5	142	61161	2.02539e+06	38.01	13192	4023	Medium quality	1208	29	0	0	0
W10_SemiBin_bin.287	Dilute-MetaSeq	d__Bacteria	p__Bacillota_A	c__Clostridia	o__Lachnospirales	f__Bianqueaceae	g__RUG760	s__	63.26	0.67	130	37301	1.55597e+06	55.62	9339	3651	Medium quality	884	10	0	0	0
W1_SemiBin_bin.33	Dilute-MetaSeq	d__Bacteria	p__Bacteroidota	c__Bacteroidia	o__Bacteroidales	f__UBA932	g__Egerieousia	s__	63.25	3.57	119	83434	1.9867e+06	44.29	16118	4593	Medium quality	1149	19	0	0	0
B8_SemiBin_bin.72	Dilute-MetaSeq	d__Bacteria	p__Spirochaetota	c__Spirochaetia	o__Sphaerochaetales	f__Sphaerochaetaceae	g__UBA9732	s__UBA9732 sp902781545	63.24	4.35	165	84977	1.95186e+06	51.51	9990	3275	Medium quality	1243	22	1	0	0
B8_SemiBin_bin.10	Dilute-MetaSeq	d__Bacteria	p__Spirochaetota	c__Spirochaetia	o__Treponematales	f__Treponemataceae	g__Treponema_D	s__Treponema_D sp003455655	63.23	0.02	52	147128	2.52808e+06	39.97	54787	17070	Medium quality	1360	35	0	0	0
W8_SemiBin_bin.222	Dilute-MetaSeq	d__Bacteria	p__Spirochaetota	c__Spirochaetia	o__Treponematales	f__Treponemataceae	g__GCA-2749205	s__	63.2	2.42	200	38611	2.32014e+06	44.09	9446	3427	Medium quality	1289	31	2	0	0
D3_SemiBin_bin.4	Dilute-MetaSeq	d__Bacteria	p__Bacteroidota	c__Bacteroidia	o__Sphingobacteriales	f__Sphingobacteriaceae	g__Sphingobacterium	s__Sphingobacterium nematocida	63.17	0.19	41	224938	4.20277e+06	39.6	101800	35107	Medium quality	2266	37	0	0	0
B8_SemiBin_bin.38	Dilute-MetaSeq	d__Bacteria	p__Bacillota_A	c__Clostridia	o__Lachnospirales	f__Lachnospiraceae	g__UBA629	s__UBA629 sp900316625	63.16	3.99	99	101529	2.56883e+06	46.89	32609	6357	Medium quality	1445	28	0	0	0
M_SemiBin_bin.86	Dilute-MetaSeq	d__Bacteria	p__Bacillota_I	c__Bacilli_A	o__RFN20	f__CAG-826	g__RGIG5418	s__	63.16	0	70	127263	1.55351e+06	32.62	47639	4723	Medium quality	986	26	1	1	1
W3_SemiBin_bin.192	Dilute-MetaSeq	d__Bacteria	p__Bacteroidota	c__Bacteroidia	o__Bacteroidales	f__UBA932	g__Bact-11	s__	63.13	3.03	164	33244	1.88097e+06	59.81	9237	3846	Medium quality	1068	17	0	0	0
M8_SemiBin_bin.26	Dilute-MetaSeq	d__Bacteria	p__Pseudomonadota	c__Alphaproteobacteria	o__Caulobacterales	f__Caulobacteraceae	g__Brevundimonas	s__Brevundimonas nasdae	63.12	3.51	378	27569	3.38535e+06	65.87	6715	3089	Medium quality	2181	32	0	0	0
J3_SemiBin_bin.4	Dilute-MetaSeq	d__Bacteria	p__Pseudomonadota	c__Alphaproteobacteria	o__Rhizobiales	f__Rhizobiaceae	g__Pseudochrobactrum	s__Pseudochrobactrum saccharolyticum	63.04	0.43	21	390898	4.07751e+06	51.62	272421	54574	Medium quality	2336	29	0	0	0
L7_SemiBin_bin.149	Dilute-MetaSeq	d__Bacteria	p__Bacteroidota	c__Bacteroidia	o__Bacteroidales	f__UBA932	g__Cryptobacteroides	s__Cryptobacteroides sp902794615	63.04	4.31	204	40586	2.53619e+06	57.93	10486	3899	Medium quality	1478	26	0	0	0
L11_SemiBin_bin.134	Dilute-MetaSeq	d__Archaea	p__Thermoplasmatota	c__Thermoplasmata	o__Methanomassiliicoccales	f__Methanomethylophilaceae	g__UBA71	s__UBA71 sp015063285	63	3.49	99	46957	1.55239e+06	52.17	13887	4404	Medium quality	1013	24	1	0	0
W1_SemiBin_bin.139	Dilute-MetaSeq	d__Bacteria	p__Bacillota_A	c__Clostridia	o__Christensenellales	f__Christensenellaceae	g__QANA01	s__	62.9	0	72	51497	1.51642e+06	41.78	17935	6269	Medium quality	912	24	0	0	0
W7_SemiBin_bin.35	Dilute-MetaSeq	d__Bacteria	p__Bacteroidota	c__Bacteroidia	o__Bacteroidales	f__Tenuifilaceae	g__RGIG6076	s__	62.88	0	125	90856	2.62415e+06	49.89	20386	5054	Medium quality	1352	24	0	0	0
Z4_SemiBin_bin.17	Dilute-MetaSeq	d__Bacteria	p__Bacteroidota	c__Bacteroidia	o__Bacteroidales	f__Bacteroidaceae	g__Prevotella	s__Prevotella sp902798615	62.87	1.17	71	159118	4.39135e+06	43.13	55576	18628	Medium quality	2333	19	0	0	0
L_SemiBin_bin.742	Dilute-MetaSeq	d__Bacteria	p__Bacillota_A	c__Clostridia	o__Lachnospirales	f__Lachnospiraceae	g__RUG14319	s__	62.86	2.91	75	101201	1.71647e+06	50.89	27079	6236	Medium quality	997	27	0	0	0
W_SemiBin_bin.134	Dilute-MetaSeq	d__Bacteria	p__Bacillota_A	c__Clostridia	o__Peptostreptococcales	f__Anaerovoracaceae	g__JAEEUO01	s__JAEEUO01 sp016286935	62.83	2.6	213	23549	1.97552e+06	60.86	6627	3133	Medium quality	1203	33	0	0	0
L11_SemiBin_bin.49	Dilute-MetaSeq	d__Bacteria	p__Pseudomonadota	c__Gammaproteobacteria	o__Pseudomonadales	f__Moraxellaceae	g__Acinetobacter	s__Acinetobacter johnsonii	62.81	0.72	185	76565	3.36772e+06	41.86	18447	4356	Medium quality	2029	28	0	0	0
S11_SemiBin_bin.18	Dilute-MetaSeq	d__Bacteria	p__Pseudomonadota	c__Gammaproteobacteria	o__Burkholderiales	f__Burkholderiaceae	g__Comamonas	s__Comamonas acidovorans	62.79	6.46	265	56911	6.78313e+06	67.36	20255	9010	Medium quality	4043	43	0	0	0
B8_SemiBin_bin.32	Dilute-MetaSeq	d__Bacteria	p__Bacillota_A	c__Clostridia	o__Christensenellales	f__CAG-138	g__UBA3792	s__UBA3792 sp030530185	62.72	7.99	172	112869	2.32928e+06	53.92	15578	3368	Medium quality	1485	38	0	0	0
D11_SemiBin_bin.7	Dilute-MetaSeq	d__Bacteria	p__Bacteroidota	c__Bacteroidia	o__Sphingobacteriales	f__Sphingobacteriaceae	g__Sphingobacterium	s__Sphingobacterium nematocida	62.7	2.06	18	300816	3.69264e+06	39.83	161479	83743	Medium quality	2031	31	0	0	0
W3_SemiBin_bin.124	Dilute-MetaSeq	d__Bacteria	p__Bacteroidota	c__Bacteroidia	o__Bacteroidales	f__Bacteroidaceae	g__UBA2918	s__UBA2918 sp017534535	62.65	2.23	169	40267	2.53779e+06	45.49	12053	5033	Medium quality	1337	13	0	0	0
W8_SemiBin_bin.77	Dilute-MetaSeq	d__Bacteria	p__Pseudomonadota	c__Gammaproteobacteria	o__Burkholderiales	f__Burkholderiaceae	g__Cupriavidus	s__Cupriavidus metallidurans	62.62	1.38	404	61932	5.42977e+06	63.71	12342	3514	Medium quality	3318	43	0	0	0
W9_SemiBin_bin.167	Dilute-MetaSeq	d__Bacteria	p__Spirochaetota	c__Spirochaetia	o__CADAEX01	f__CADAEX01	g__CADAEX01	s__	62.58	1.15	150	35633	1.29462e+06	45.41	5939	3054	Medium quality	838	19	0	0	0
B7_SemiBin_bin.71	Dilute-MetaSeq	d__Bacteria	p__Bacillota_A	c__Clostridia	o__Oscillospirales	f__CAG-272	g__CAG-272	s__CAG-272 sp000433515	62.53	0	190	58472	2.61758e+06	53.02	11298	3842	Medium quality	1531	25	0	0	0
K1_SemiBin_bin.10	Dilute-MetaSeq	d__Bacteria	p__Pseudomonadota	c__Gammaproteobacteria	o__Burkholderiales	f__Burkholderiaceae	g__Cupriavidus	s__Cupriavidus metallidurans	62.53	0	334	84362	4.76753e+06	63.88	10521	4731	Medium quality	2916	25	0	0	0
W_SemiBin_bin.205	Dilute-MetaSeq	d__Bacteria	p__Bacillota_A	c__Clostridia	o__Lachnospirales	f__Lachnospiraceae	g__UBA1267	s__	62.53	1.12	113	56184	2.16917e+06	55.7	21044	5382	Medium quality	1159	23	0	0	0
B7_SemiBin_bin.191	Dilute-MetaSeq	d__Bacteria	p__Bacillota_A	c__Clostridia	o__Oscillospirales	f__Acutalibacteraceae	g__Ruminococcus_E	s__	62.51	3.69	275	32839	2.33342e+06	48.38	6249	2945	Medium quality	1417	16	2	0	0
L7_SemiBin_bin.50	Dilute-MetaSeq	d__Bacteria	p__Bacillota_A	c__Clostridia	o__Peptostreptococcales	f__Anaerovoracaceae	g__	s__	62.41	0	53	64622	1.41144e+06	52.57	23098	9563	Medium quality	832	17	0	0	0
S11_SemiBin_bin.14	Dilute-MetaSeq	d__Bacteria	p__Pseudomonadota	c__Gammaproteobacteria	o__Pseudomonadales	f__Pseudomonadaceae	g__Pseudomonas_E	s__Pseudomonas_E sp003523465	62.28	0	407	74019	6.5185e+06	63.58	13750	4603	Medium quality	3836	38	0	0	0
W_SemiBin_bin.1160	Dilute-MetaSeq	d__Bacteria	p__Bacillota_A	c__Clostridia	o__Lachnospirales	f__Lachnospiraceae	g__Butyrivibrio	s__	62.28	6.97	370	39798	3.37157e+06	50.56	6536	3146	Medium quality	2093	27	1	0	0
B2_SemiBin_bin.27	Dilute-MetaSeq	d__Bacteria	p__Spirochaetota	c__Spirochaetia	o__Sphaerochaetales	f__Sphaerochaetaceae	g__UBA9732	s__UBA9732 sp900321635	62.26	9.43	36	129125	2.37907e+06	49.25	77628	19098	Medium quality	1485	26	0	0	0
L12_SemiBin_bin.166	Dilute-MetaSeq	d__Bacteria	p__Bacillota_A	c__Clostridia	o__Lachnospirales	f__Lachnospiraceae	g__Butyrivibrio	s__	62.26	4.31	109	38106	2.00558e+06	54.68	17194	5262	Medium quality	1154	7	0	0	0
S_SemiBin_bin.20	Dilute-MetaSeq	d__Bacteria	p__Pseudomonadota	c__Gammaproteobacteria	o__Enterobacterales	f__Aeromonadaceae	g__Aeromonas	s__Aeromonas rivipollensis	62.14	1.75	378	68656	4.2527e+06	62.16	8683	3300	Medium quality	2637	54	2	0	0
L_SemiBin_bin.337	Dilute-MetaSeq	d__Bacteria	p__Desulfobacterota	c__Desulfovibrionia	o__Desulfovibrionales	f__Desulfovibrionaceae	g__CASQEL01	s__	62.13	5.68	318	46404	3.42478e+06	59.63	9145	3058	Medium quality	2108	31	1	0	0
B3_SemiBin_bin.5	Dilute-MetaSeq	d__Bacteria	p__Bacillota_A	c__Clostridia	o__Lachnospirales	f__Lachnospiraceae	g__UBA1712	s__UBA1712 sp902778165	62.08	2.48	144	264208	2.74479e+06	42.4	30166	4114	Medium quality	1564	25	0	0	0
B12_SemiBin_bin.4	Dilute-MetaSeq	d__Bacteria	p__Acidobacteriota	c__Terriglobia	o__Terriglobales	f__Acidobacteriaceae	g__Edaphobacter	s__Edaphobacter flagellatus	62.07	1.72	42	257312	4.37894e+06	57.45	97698	30770	Medium quality	2349	32	0	0	0
B7_SemiBin_bin.32	Dilute-MetaSeq	d__Bacteria	p__Bacteroidota	c__Bacteroidia	o__Bacteroidales	f__Bacteroidaceae	g__Prevotella	s__Prevotella sp002342665	62.07	3.45	166	77932	3.08882e+06	53.54	14290	6084	Medium quality	1610	17	0	0	0
M5_SemiBin_bin.21	Dilute-MetaSeq	d__Bacteria	p__Pseudomonadota	c__Gammaproteobacteria	o__Xanthomonadales	f__Xanthomonadaceae	g__Stenotrophomonas	s__Stenotrophomonas maltophilia_G	62.07	0	215	80443	5.14386e+06	66.53	32038	5734	Medium quality	2963	59	0	0	0
S1_SemiBin_bin.5	Dilute-MetaSeq	d__Bacteria	p__Pseudomonadota	c__Gammaproteobacteria	o__Xanthomonadales	f__Xanthomonadaceae	g__Stenotrophomonas	s__Stenotrophomonas maltophilia_G	62.07	0	40	282353	4.41071e+06	66.69	87642	40986	Medium quality	2464	53	0	0	0
W_SemiBin_bin.304	Dilute-MetaSeq	d__Bacteria	p__Bacillota_A	c__Clostridia	o__Peptostreptococcales	f__Anaerovoracaceae	g__RUG13615	s__	62.07	3.45	137	32719	1.6187e+06	58.58	9144	3403	Medium quality	953	42	1	0	1
W1_SemiBin_bin.213	Dilute-MetaSeq	d__Archaea	p__Thermoplasmatota	c__Thermoplasmata	o__Methanomassiliicoccales	f__Methanomethylophilaceae	g__	s__	62.02	4.5	110	41794	1.36344e+06	51.88	10125	3924	Medium quality	947	21	0	1	0
W1_SemiBin_bin.110	Dilute-MetaSeq	d__Bacteria	p__Pseudomonadota	c__Gammaproteobacteria	o__Burkholderiales	f__Burkholderiaceae	g__Comamonas	s__Comamonas tsuruhatensis	61.95	0.72	447	55956	6.03003e+06	67.4	11783	3739	Medium quality	3482	25	0	0	0
L9_SemiBin_bin.119	Dilute-MetaSeq	d__Bacteria	p__Bacillota_A	c__Clostridia	o__Oscillospirales	f__Ruminococcaceae	g__SIG526	s__	61.93	6.44	228	39315	2.74352e+06	56.52	10562	3736	Medium quality	1720	28	2	0	0
W_SemiBin_bin.891	Dilute-MetaSeq	d__Bacteria	p__Bacillota_A	c__Clostridia	o__Christensenellales	f__UBA1242	g__UBA7584	s__	61.91	1.72	84	52034	1.15032e+06	33.22	13992	3554	Medium quality	698	21	1	1	0
L7_SemiBin_bin.10	Dilute-MetaSeq	d__Bacteria	p__Bacteroidota	c__Bacteroidia	o__Bacteroidales	f__Tannerellaceae	g__Massilibacteroides	s__Massilibacteroides sp023429375	61.9	0	130	104359	2.57866e+06	40.19	17913	5307	Medium quality	1360	22	0	0	0
B5_SemiBin_bin.18	Dilute-MetaSeq	d__Bacteria	p__Bacteroidota	c__Bacteroidia	o__Bacteroidales	f__Bacteroidaceae	g__UBA4372	s__	61.84	7.36	52	169998	3.70647e+06	46.28	74378	21812	Medium quality	1944	35	0	0	0
B8_SemiBin_bin.77	Dilute-MetaSeq	d__Bacteria	p__Bacillota_A	c__Clostridia	o__Lachnospirales	f__Anaerotignaceae	g__RGIG5631	s__	61.84	1.34	114	83637	1.97104e+06	43.04	20357	3702	Medium quality	1207	27	0	0	0
L11_SemiBin_bin.100	Dilute-MetaSeq	d__Bacteria	p__Bacteroidota	c__Bacteroidia	o__Bacteroidales	f__UBA932	g__Cryptobacteroides	s__	61.73	10	149	54471	2.89497e+06	55.01	19336	5681	Medium quality	1623	34	0	0	0
W4_SemiBin_bin.236	Dilute-MetaSeq	d__Archaea	p__Thermoplasmatota	c__Thermoplasmata	o__Methanomassiliicoccales	f__Methanomethylophilaceae	g__UBA71	s__UBA71 sp015063285	61.69	1.27	114	36612	1.30894e+06	52.64	9289	3641	Medium quality	842	17	0	0	1
W6_SemiBin_bin.121	Dilute-MetaSeq	d__Archaea	p__Thermoplasmatota	c__Thermoplasmata	o__Methanomassiliicoccales	f__Methanomethylophilaceae	g__UBA71	s__UBA71 sp015063285	61.69	0.81	156	39805	1.65732e+06	51.77	7141	3204	Medium quality	1048	22	1	0	0
W8_SemiBin_bin.105	Dilute-MetaSeq	d__Bacteria	p__Bacillota_C	c__Negativicutes	o__Selenomonadales	f__Selenomonadaceae	g__RUG024	s__RUG024 sp017458745	61.67	0.95	134	54401	2.02214e+06	51.31	13535	3975	Medium quality	1235	26	0	0	0
L8_SemiBin_bin.113	Dilute-MetaSeq	d__Bacteria	p__Pseudomonadota	c__Gammaproteobacteria	o__Burkholderiales	f__Burkholderiaceae	g__Comamonas	s__Comamonas tsuruhatensis	61.55	0.49	469	41224	5.10059e+06	66.57	8601	3226	Medium quality	3006	26	0	0	0
L_SemiBin_bin.227	Dilute-MetaSeq	d__Bacteria	p__Bacteroidota	c__Bacteroidia	o__Bacteroidales	f__Tannerellaceae	g__Tannerella	s__	61.55	1.72	319	45177	3.68827e+06	46.33	9461	3404	Medium quality	2061	31	0	0	0
W11_SemiBin_bin.6	Dilute-MetaSeq	d__Bacteria	p__Pseudomonadota	c__Gammaproteobacteria	o__Enterobacterales	f__Enterobacteriaceae	g__Serratia	s__Serratia ureilytica	61.53	0.18	290	121193	5.55551e+06	59.46	24501	4363	Medium quality	3429	44	0	0	0
L9_SemiBin_bin.402	Dilute-MetaSeq	d__Bacteria	p__Bacillota_I	c__Bacilli_A	o__RF39	f__UBA660	g__UBA3789	s__	61.46	3.73	110	18886	870791	31.56	5447	2846	Medium quality	559	3	1	0	0
L10_SemiBin_bin.18	Dilute-MetaSeq	d__Bacteria	p__Bacillota_A	c__Clostridia	o__Lachnospirales	f__Lachnospiraceae	g__Eubacterium_Q	s__Eubacterium_Q sp002350525	61.4	0	143	89141	3.43265e+06	41.95	22780	6960	Medium quality	1836	14	0	0	0
B2_SemiBin_bin.145	Dilute-MetaSeq	d__Bacteria	p__Pseudomonadota	c__Gammaproteobacteria	o__Xanthomonadales	f__Xanthomonadaceae	g__Stenotrophomonas	s__Stenotrophomonas maltophilia_G	61.38	0.36	329	68500	4.28187e+06	66.17	10298	3572	Medium quality	2461	42	1	0	0
L8_SemiBin_bin.3	Dilute-MetaSeq	d__Bacteria	p__Pseudomonadota	c__Gammaproteobacteria	o__Pseudomonadales	f__Moraxellaceae	g__Acinetobacter	s__Acinetobacter johnsonii	61.36	0.43	246	108641	3.24443e+06	41.76	11711	3469	Medium quality	1917	33	0	0	0
L1_SemiBin_bin.133	Dilute-MetaSeq	d__Bacteria	p__Bacteroidota	c__Bacteroidia	o__Bacteroidales	f__UBA932	g__Egerieousia	s__Egerieousia sp946545765	61.34	0.5	62	43297	1.60964e+06	33.5	23324	7796	Medium quality	851	17	0	0	0
L10_SemiBin_bin.12	Dilute-MetaSeq	d__Bacteria	p__Chloroflexota	c__Anaerolineae	o__Anaerolineales	f__Anaerolineaceae	g__Flexilinea	s__	61.29	0.31	320	96670	4.32091e+06	51.15	11318	3565	Medium quality	2499	19	0	0	0
L11_SemiBin_bin.71	Dilute-MetaSeq	d__Bacteria	p__Bacillota_A	c__Clostridia	o__Peptostreptococcales	f__Anaerovoracaceae	g__Eubacterium_B	s__	61.29	1.06	66	63304	1.77762e+06	46.67	18696	8932	Medium quality	944	14	0	0	0
L12_SemiBin_bin.137	Dilute-MetaSeq	d__Bacteria	p__Bacillota_A	c__Clostridia	o__Peptostreptococcales	f__Anaerovoracaceae	g__RGIG7111	s__	61.21	2.13	139	42396	1.76624e+06	42.55	9792	3853	Medium quality	935	31	2	0	0
W1_SemiBin_bin.239	Dilute-MetaSeq	d__Bacteria	p__Bacteroidota	c__Bacteroidia	o__Bacteroidales	f__UBA932	g__Cryptobacteroides	s__	61.21	0	124	39487	2.28768e+06	57.34	13333	5810	Medium quality	1171	19	0	0	0
W4_SemiBin_bin.82	Dilute-MetaSeq	d__Bacteria	p__Spirochaetota	c__Spirochaetia	o__Treponematales	f__Treponemataceae	g__Treponema_D	s__	61.19	2.1	101	59367	2.33005e+06	38.39	22978	5818	Medium quality	1302	28	2	0	0
L12_SemiBin_bin.52	Dilute-MetaSeq	d__Bacteria	p__Bacillota_A	c__Clostridia	o__Peptostreptococcales	f__Anaerovoracaceae	g__JAEEUO01	s__JAEEUO01 sp016286935	61.16	1.77	168	58446	1.89514e+06	61.33	8985	3234	Medium quality	1106	20	0	0	0
B7_SemiBin_bin.65	Dilute-MetaSeq	d__Bacteria	p__Bacillota_A	c__Clostridia	o__Peptostreptococcales	f__Anaerovoracaceae	g__RUG100	s__	61.15	0.91	165	59575	1.68086e+06	51.3	7373	3261	Medium quality	895	12	0	0	0
Z11_SemiBin_bin.5	Dilute-MetaSeq	d__Bacteria	p__Pseudomonadota	c__Gammaproteobacteria	o__Xanthomonadales	f__Xanthomonadaceae	g__Stenotrophomonas	s__Stenotrophomonas maltophilia_G	61.15	0.34	25	312043	4.84798e+06	65.7	218250	55544	Medium quality	2710	37	2	1	1
L8_SemiBin_bin.115	Dilute-MetaSeq	d__Bacteria	p__Bacteroidota	c__Bacteroidia	o__Bacteroidales	f__UBA932	g__Cryptobacteroides	s__	61.05	8.83	198	41067	2.03739e+06	57.23	7450	3409	Medium quality	1162	12	1	0	0
L_SemiBin_bin.1039	Dilute-MetaSeq	d__Bacteria	p__Bacillota_A	c__Clostridia	o__Lachnospirales	f__Lachnospiraceae	g__UBA6987	s__UBA6987 sp902783765	60.99	8.15	242	45797	2.24999e+06	53.55	6664	3105	Medium quality	1397	29	4	0	0
W10_SemiBin_bin.292	Dilute-MetaSeq	d__Bacteria	p__Bacillota_A	c__Clostridia	o__Peptostreptococcales	f__Anaerovoracaceae	g__RUG11894	s__	60.99	1.65	182	36721	1.74495e+06	57.7	6618	3006	Medium quality	1029	13	1	0	0
L12_SemiBin_bin.270	Dilute-MetaSeq	d__Bacteria	p__Bacillota_I	c__Bacilli_A	o__Erysipelotrichales	f__Erysipelotrichaceae	g__UBA636	s__	60.95	9.62	144	29239	1.49254e+06	33.63	7775	3480	Medium quality	925	15	0	0	0
Z7_SemiBin_bin.7	Dilute-MetaSeq	d__Bacteria	p__Pseudomonadota	c__Gammaproteobacteria	o__Xanthomonadales	f__Xanthomonadaceae	g__Stenotrophomonas	s__Stenotrophomonas maltophilia_G	60.93	2.22	39	244057	4.337e+06	66.51	90561	40900	Medium quality	2399	41	0	0	0
L5_SemiBin_bin.126	Dilute-MetaSeq	d__Bacteria	p__Bacteroidota	c__Bacteroidia	o__Bacteroidales	f__UBA932	g__Cryptobacteroides	s__	60.92	0.95	169	39942	2.18011e+06	57.69	9065	4008	Medium quality	1154	13	0	0	0
L8_SemiBin_bin.77	Dilute-MetaSeq	d__Bacteria	p__Spirochaetota	c__Spirochaetia	o__CADAEX01	f__CADAEX01	g__CADAEX01	s__	60.91	3.64	142	46553	1.41561e+06	45.1	7172	3116	Medium quality	879	23	0	0	0
Z4_SemiBin_bin.33	Dilute-MetaSeq	d__Bacteria	p__Bacteroidota	c__Bacteroidia	o__Bacteroidales	f__F082	g__Limimorpha	s__Limimorpha sp902800965	60.91	0.54	43	111914	2.92141e+06	48.91	64740	22399	Medium quality	1523	28	1	0	0
H7_SemiBin_bin.1	Dilute-MetaSeq	d__Bacteria	p__Bacteroidota	c__Bacteroidia	o__Sphingobacteriales	f__Sphingobacteriaceae	g__Sphingobacterium	s__Sphingobacterium sp000938735	60.87	1.27	40	275408	5.22896e+06	36.39	122266	38035	Medium quality	2755	33	0	1	1
W6_SemiBin_bin.286	Dilute-MetaSeq	d__Bacteria	p__Bacillota_I	c__Bacilli_A	o__Erysipelotrichales	f__Erysipelotrichaceae	g__UBA636	s__	60.86	3.81	146	24704	1.62274e+06	33.42	8777	3634	Medium quality	979	24	0	0	1
W_SemiBin_bin.16	Dilute-MetaSeq	d__Bacteria	p__Spirochaetota	c__Spirochaetia	o__Treponematales	f__Treponemataceae	g__Treponema_D	s__	60.84	2.45	303	18285	2.26909e+06	37.97	4778	2840	Medium quality	1372	28	0	0	1
W10_SemiBin_bin.24	Dilute-MetaSeq	d__Bacteria	p__Bacteroidota	c__Bacteroidia	o__Bacteroidales	f__Bacteroidaceae	g__UBA1179	s__UBA1179 sp902802285	60.83	0.71	149	113068	3.20942e+06	49.1	23199	5209	Medium quality	1665	30	1	0	0
W11_SemiBin_bin.145	Dilute-MetaSeq	d__Archaea	p__Thermoplasmatota	c__Thermoplasmata	o__Methanomassiliicoccales	f__Methanomethylophilaceae	g__UBA71	s__UBA71 sp015063285	60.7	4.03	127	42309	1.67568e+06	51.84	10313	4069	Medium quality	1043	22	2	0	1
W2_SemiBin_bin.186	Dilute-MetaSeq	d__Bacteria	p__Bacteroidota	c__Bacteroidia	o__Bacteroidales	f__Bacteroidaceae	g__Prevotella	s__	60.66	9.31	285	47883	3.16985e+06	51.16	9259	3359	Medium quality	1763	24	0	0	0
L10_SemiBin_bin.73	Dilute-MetaSeq	d__Bacteria	p__Bacteroidota	c__Bacteroidia	o__Bacteroidales	f__Bacteroidaceae	g__UBA3839	s__UBA3839 sp900314125	60.64	0.37	219	52007	3.34734e+06	49.73	11928	4006	Medium quality	1609	18	0	0	0
W_SemiBin_bin.1615	Dilute-MetaSeq	d__Bacteria	p__Bacillota_I	c__Bacilli_A	o__Erysipelotrichales	f__Erysipelotrichaceae	g__Bulleidia	s__	60.63	5.68	100	63871	1.9213e+06	35.39	16567	5494	Medium quality	1179	27	1	0	0
K8_SemiBin_bin.21	Dilute-MetaSeq	d__Bacteria	p__Pseudomonadota	c__Gammaproteobacteria	o__Burkholderiales	f__Burkholderiaceae	g__Cupriavidus	s__Cupriavidus metallidurans	60.6	1.27	420	38315	4.66348e+06	64.1	8122	3314	Medium quality	2765	20	0	0	0
B3_SemiBin_bin.443	Dilute-MetaSeq	d__Bacteria	p__Pseudomonadota	c__Gammaproteobacteria	o__Burkholderiales	f__Rhodocyclaceae	g__JAFZMK01	s__JAFZMK01 sp017444505	60.59	1.17	219	26278	2.2139e+06	62.56	6985	3144	Medium quality	1323	24	0	0	0
W8_SemiBin_bin.98	Dilute-MetaSeq	d__Bacteria	p__Bacillota_A	c__Clostridia	o__Lachnospirales	f__Lachnospiraceae	g__Butyrivibrio	s__	60.59	2.24	138	55615	3.25781e+06	51.88	19336	6868	Medium quality	1803	14	0	0	0
B_SemiBin_bin.442	Dilute-MetaSeq	d__Bacteria	p__Bacteroidota	c__Bacteroidia	o__Bacteroidales	f__Bacteroidaceae	g__Prevotella	s__Prevotella sp017400455	60.56	7.98	438	29479	3.3852e+06	55.14	5123	2882	Medium quality	1928	27	0	0	0
B9_SemiBin_bin.135	Dilute-MetaSeq	d__Bacteria	p__Bacillota_A	c__Clostridia	o__Lachnospirales	f__Lachnospiraceae	g__Bilifractor	s__Bilifractor sp900319355	60.55	1.91	115	60883	2.57439e+06	52.89	20327	5735	Medium quality	1388	22	0	0	1
B_SemiBin_bin.1212	Dilute-MetaSeq	d__Bacteria	p__Acidobacteriota	c__Terriglobia	o__Terriglobales	f__Acidobacteriaceae	g__Edaphobacter	s__Edaphobacter flagellatus	60.5	7.97	66	403434	3.55425e+06	57.66	143557	12449	Medium quality	1953	22	2	0	1
H12_SemiBin_bin.3	Dilute-MetaSeq	d__Bacteria	p__Bacteroidota	c__Bacteroidia	o__Chitinophagales	f__Chitinophagaceae	g__Sediminibacterium	s__Sediminibacterium sp017537025	60.48	0	21	379745	3.45149e+06	37.3	156663	37157	Medium quality	1863	16	1	0	0
L_SemiBin_bin.106	Dilute-MetaSeq	d__Bacteria	p__Bacteroidota	c__Bacteroidia	o__Bacteroidales	f__UBA932	g__Bact-11	s__	60.47	8.97	264	34939	2.67167e+06	59.04	7450	3075	Medium quality	1587	27	2	0	0
W3_SemiBin_bin.11	Dilute-MetaSeq	d__Bacteria	p__Bacillota_A	c__Clostridia	o__Oscillospirales	f__Ruminococcaceae	g__RGIG1955	s__RGIG1955 sp017400345	60.41	5.5	46	78404	1.1912e+06	34.81	21584	9113	Medium quality	725	21	1	0	0
B5_SemiBin_bin.124	Dilute-MetaSeq	d__Bacteria	p__Bacteroidota	c__Bacteroidia	o__Bacteroidales	f__UBA932	g__Cryptobacteroides	s__	60.34	9.48	170	78290	2.59819e+06	56.92	12659	4568	Medium quality	1459	23	0	0	0
L12_SemiBin_bin.19	Dilute-MetaSeq	d__Bacteria	p__Bacillota_A	c__Clostridia	o__Peptostreptococcales	f__Anaerovoracaceae	g__Eubacterium_B	s__	60.34	5.17	65	79723	2.09387e+06	46.56	28569	10046	Medium quality	1091	11	0	0	0
L7_SemiBin_bin.136	Dilute-MetaSeq	d__Bacteria	p__Bacillota_A	c__Clostridia	o__Peptostreptococcales	f__Anaerovoracaceae	g__Eubacterium_B	s__	60.34	0	104	41640	1.67533e+06	51.16	11026	4616	Medium quality	918	16	0	0	0
M_SemiBin_bin.5	Dilute-MetaSeq	d__Bacteria	p__Pseudomonadota	c__Alphaproteobacteria	o__Rhizobiales	f__Rhizobiaceae	g__Agrobacterium	s__Agrobacterium oryzihabitans	60.34	0	132	208216	6.40899e+06	59.62	55788	13939	Medium quality	3728	37	1	0	0
S5_SemiBin_bin.4	Dilute-MetaSeq	d__Bacteria	p__Pseudomonadota	c__Alphaproteobacteria	o__Rhizobiales	f__Rhizobiaceae	g__Agrobacterium	s__Agrobacterium oryzihabitans	60.34	0	52	214937	4.79504e+06	59.59	89417	27548	Medium quality	2681	21	0	0	0
W12_SemiBin_bin.48	Dilute-MetaSeq	d__Bacteria	p__Pseudomonadota	c__Gammaproteobacteria	o__Cardiobacteriales	f__Cardiobacteriaceae	g__RGIG9182	s__	60.34	0	226	62150	2.74056e+06	42.19	8685	3627	Medium quality	1501	29	0	0	0
Z8_SemiBin_bin.13	Dilute-MetaSeq	d__Bacteria	p__Pseudomonadota	c__Gammaproteobacteria	o__Xanthomonadales	f__Xanthomonadaceae	g__Stenotrophomonas	s__Stenotrophomonas maltophilia_G	60.34	0	68	151873	4.42173e+06	66.58	58337	19096	Medium quality	2434	44	0	0	0
S_SemiBin_bin.41	Dilute-MetaSeq	d__Bacteria	p__Bacteroidota	c__Bacteroidia	o__Sphingobacteriales	f__Sphingobacteriaceae	g__Sphingobacterium	s__Sphingobacterium kitahiroshimense	60.32	2.38	117	168935	4.33114e+06	36.32	36776	9719	Medium quality	2271	45	5	0	0
W_SemiBin_bin.632	Dilute-MetaSeq	d__Archaea	p__Thermoplasmatota	c__Thermoplasmata	o__Methanomassiliicoccales	f__Methanomethylophilaceae	g__UBA71	s__UBA71 sp015063285	60.28	6.94	182	17622	1.36833e+06	51.21	4981	2868	Medium quality	925	30	3	0	1
W12_SemiBin_bin.88	Dilute-MetaSeq	d__Bacteria	p__Bacteroidota	c__Bacteroidia	o__Bacteroidales	f__UBA932	g__Cryptobacteroides	s__Cryptobacteroides sp900318565	60.28	0.02	152	51606	2.48358e+06	57.57	15875	4392	Medium quality	1239	17	0	1	0
L3_SemiBin_bin.52	Dilute-MetaSeq	d__Bacteria	p__Bacteroidota	c__Bacteroidia	o__Bacteroidales	f__Bacteroidaceae	g__UBA3839	s__UBA3839 sp900313845	60.25	0.74	194	57974	3.257e+06	45.83	12219	5040	Medium quality	1534	14	2	0	0
W_SemiBin_bin.887	Dilute-MetaSeq	d__Bacteria	p__Bacillota_A	c__Clostridia	o__UBA1212	f__SIG427	g__	s__	60.14	2.1	142	86986	2.48614e+06	49.52	18253	4199	Medium quality	1372	31	1	0	0
B9_SemiBin_bin.1	Dilute-MetaSeq	d__Bacteria	p__Bacteroidota	c__Bacteroidia	o__Bacteroidales	f__UBA932	g__Egerieousia	s__Egerieousia sp900322025	60.13	2.38	32	264786	2.1347e+06	40.78	68001	16252	Medium quality	1101	22	0	0	0
L11_SemiBin_bin.231	Dilute-MetaSeq	d__Bacteria	p__Spirochaetota	c__Spirochaetia	o__CADAEX01	f__CADAEX01	g__CADAEX01	s__	60.03	2.27	128	30986	1.24859e+06	45.4	7232	3130	Medium quality	786	23	0	0	0
L12_SemiBin_bin.37	Dilute-MetaSeq	d__Bacteria	p__Bacillota_A	c__Clostridia	o__Christensenellales	f__Christensenellaceae	g__QANA01	s__	60.02	0.7	133	63881	1.75569e+06	42.16	10537	3231	Medium quality	1010	20	0	0	0
W4_SemiBin_bin.272	Dilute-MetaSeq	d__Bacteria	p__Bacillota_A	c__Clostridia	o__Lachnospirales	f__Lachnospiraceae	g__Butyrivibrio	s__	60.02	5.63	241	33238	3.39049e+06	49.11	11853	4214	Medium quality	1844	17	1	0	0
L10_SemiBin_bin.66	Dilute-MetaSeq	d__Bacteria	p__Bacillota_B	c__Dehalobacteriia	o__UBA7702	f__UBA7702	g__UBA7702	s__	60.01	1.37	185	53543	2.39674e+06	52.68	11075	3457	Medium quality	1428	37	1	0	0
W10_SemiBin_bin.83	Dilute-MetaSeq	d__Bacteria	p__Bacillota_A	c__Clostridia	o__Christensenellales	f__CAG-138	g__	s__	60.01	0.7	69	71440	2.19176e+06	44.83	28349	9814	Medium quality	1267	29	0	0	0
W8_SemiBin_bin.33	Dilute-MetaSeq	d__Bacteria	p__Bacillota_A	c__Clostridia	o__Lachnospirales	f__Lachnospiraceae	g__UBA2882	s__	60.01	3.53	185	77597	2.47601e+06	43.99	10309	3610	Medium quality	1359	13	0	0	0
W9_SemiBin_bin.221	Dilute-MetaSeq	d__Bacteria	p__Bacillota_A	c__Clostridia	o__Lachnospirales	f__Lachnospiraceae	g__Butyrivibrio	s__	60	0.88	155	30112	1.83262e+06	57.23	8266	3632	Medium quality	1029	12	0	0	0
W12_SemiBin_bin.86	Dilute-MetaSeq	d__Bacteria	p__Bacillota_A	c__Clostridia	o__Christensenellales	f__Christensenellaceae	g__QANA01	s__	59.98	0	178	51949	2.35025e+06	41.94	10058	3864	Medium quality	1323	40	0	0	0
W8_SemiBin_bin.68	Dilute-MetaSeq	d__Bacteria	p__Bacillota_A	c__Clostridia	o__Peptostreptococcales	f__Anaerovoracaceae	g__Eubacterium_B	s__	59.8	2.84	84	64845	1.4668e+06	49.87	16303	4385	Medium quality	807	10	0	0	0
B9_SemiBin_bin.166	Dilute-MetaSeq	d__Bacteria	p__Bacillota_A	c__Clostridia	o__Oscillospirales	f__Acutalibacteraceae	g__UBA1213	s__UBA1213 sp020627425	59.77	1.57	146	52395	2.1845e+06	44.84	13061	3807	Medium quality	1180	18	1	0	0
B_SemiBin_bin.863	Dilute-MetaSeq	d__Bacteria	p__Bacillota_A	c__Clostridia	o__Peptostreptococcales	f__Anaerovoracaceae	g__Eubacterium_B	s__	59.75	5.98	249	65777	2.36492e+06	41.88	6462	3077	Medium quality	1386	38	1	0	0
L_SemiBin_bin.784	Dilute-MetaSeq	d__Bacteria	p__Bacillota_A	c__Clostridia	o__Christensenellales	f__Aristaeellaceae	g__SFMI01	s__	59.74	3.75	228	44230	2.44759e+06	57.24	7975	3132	Medium quality	1444	15	0	0	0
W10_SemiBin_bin.126	Dilute-MetaSeq	d__Bacteria	p__Bacillota_A	c__Clostridia	o__Christensenellales	f__CAG-138	g__Pelethousia	s__	59.73	0	158	58141	2.0276e+06	56.32	10052	3416	Medium quality	1147	11	0	0	0
W2_SemiBin_bin.9	Dilute-MetaSeq	d__Bacteria	p__Bacillota_A	c__Clostridia	o__Lachnospirales	f__Lachnospiraceae	g__ISDg	s__ISDg sp017427775	59.65	0.14	92	154965	2.55008e+06	51.34	30535	5970	Medium quality	1286	19	0	0	0
B10_SemiBin_bin.3	Dilute-MetaSeq	d__Bacteria	p__Bacteroidota	c__Bacteroidia	o__Bacteroidales	f__UBA932	g__Cryptobacteroides	s__Cryptobacteroides sp902774045	59.6	2.86	14	250718	1.99375e+06	49.54	107634	56669	Medium quality	986	27	0	1	0
B7_SemiBin_bin.264	Dilute-MetaSeq	d__Bacteria	p__Bacillota_A	c__Clostridia	o__Oscillospirales	f__Acutalibacteraceae	g__Ruminococcus_E	s__Ruminococcus_E sp900319655	59.6	1.77	229	24056	2.06111e+06	47.7	5720	3043	Medium quality	1106	10	1	0	0
W8_SemiBin_bin.44	Dilute-MetaSeq	d__Bacteria	p__Bacillota_A	c__Clostridia	o__Peptostreptococcales	f__Anaerovoracaceae	g__Eubacterium_B	s__	59.57	1.42	43	74559	1.40701e+06	46.36	25900	9575	Medium quality	724	3	0	0	0
B10_SemiBin_bin.68	Dilute-MetaSeq	d__Bacteria	p__Bacteroidota	c__Bacteroidia	o__Bacteroidales	f__UBA932	g__Cryptobacteroides	s__	59.56	7.92	46	80213	2.01312e+06	60.39	40271	15717	Medium quality	1097	20	0	0	0
B7_SemiBin_bin.271	Dilute-MetaSeq	d__Bacteria	p__Bacteroidota	c__Bacteroidia	o__Bacteroidales	f__UBA932	g__Cryptobacteroides	s__Cryptobacteroides sp900317925	59.56	4.76	209	23610	1.96288e+06	56.82	6789	3200	Medium quality	1113	10	0	0	0
L9_SemiBin_bin.253	Dilute-MetaSeq	d__Bacteria	p__Desulfobacterota	c__Desulfovibrionia	o__Desulfovibrionales	f__Desulfovibrionaceae	g__Desulfovibrio	s__	59.5	1.55	197	27776	1.92888e+06	58.92	6752	3191	Medium quality	1191	19	0	0	1
L11_SemiBin_bin.55	Dilute-MetaSeq	d__Bacteria	p__Bacteroidota	c__Bacteroidia	o__Bacteroidales	f__Muribaculaceae	g__Sodaliphilus	s__	59.49	1.32	124	74363	2.79382e+06	57.47	18487	6292	Medium quality	1322	22	1	1	0
S1_SemiBin_bin.3	Dilute-MetaSeq	d__Bacteria	p__Bacteroidota	c__Bacteroidia	o__Chitinophagales	f__Chitinophagaceae	g__Sediminibacterium	s__	59.49	0.99	18	403197	3.32558e+06	45.07	146843	56719	Medium quality	1713	23	0	0	0
B1_SemiBin_bin.13	Dilute-MetaSeq	d__Bacteria	p__Bacteroidota	c__Bacteroidia	o__Flavobacteriales	f__Weeksellaceae	g__Chryseobacterium	s__Chryseobacterium sp029892225	59.48	0.49	101	172989	4.18982e+06	33.64	44872	10119	Medium quality	2307	29	0	0	0
B_SemiBin_bin.250	Dilute-MetaSeq	d__Bacteria	p__Bacteroidota	c__Bacteroidia	o__Bacteroidales	f__Tenuifilaceae	g__RGIG6076	s__	59.48	5.17	276	33650	2.79629e+06	49.55	7631	3023	Medium quality	1550	21	0	0	0
W_SemiBin_bin.1243	Dilute-MetaSeq	d__Bacteria	p__Bacteroidota	c__Bacteroidia	o__Bacteroidales	f__Bacteroidaceae	g__Prevotella	s__	59.43	2.13	244	66564	3.27009e+06	52.21	11785	3501	Medium quality	1636	31	0	0	0
M7_SemiBin_bin.5	Dilute-MetaSeq	d__Bacteria	p__Pseudomonadota	c__Gammaproteobacteria	o__Xanthomonadales	f__Xanthomonadaceae	g__Stenotrophomonas	s__Stenotrophomonas maltophilia_G	59.31	0	26	289845	4.3421e+06	66.57	169710	42212	Medium quality	2348	45	0	0	0
W10_SemiBin_bin.378	Dilute-MetaSeq	d__Bacteria	p__Bacillota_A	c__Clostridia	o__Lachnospirales	f__Lachnospiraceae	g__Butyrivibrio	s__	59.3	0	156	27663	2.00605e+06	53.16	8576	4357	Medium quality	1008	8	0	0	0
W11_SemiBin_bin.347	Dilute-MetaSeq	d__Bacteria	p__Bacillota_I	c__Bacilli_A	o__Erysipelotrichales	f__Erysipelotrichaceae	g__Bulleidia	s__	59.29	6.67	211	26068	1.79489e+06	34.68	5372	2985	Medium quality	1040	24	0	0	0
W1_SemiBin_bin.18	Dilute-MetaSeq	d__Bacteria	p__Bacillota_A	c__Clostridia	o__Lachnospirales	f__Lachnospiraceae	g__Butyrivibrio	s__	59.23	9.71	214	97766	4.73334e+06	41.66	21368	5979	Medium quality	2523	21	0	0	0
B8_SemiBin_bin.12	Dilute-MetaSeq	d__Bacteria	p__Acidobacteriota	c__Terriglobia	o__Terriglobales	f__Acidobacteriaceae	g__Edaphobacter	s__Edaphobacter flagellatus	59.15	1.72	110	141424	5.29554e+06	57.21	42699	15160	Medium quality	2664	35	1	1	1
B_SemiBin_bin.2594	Dilute-MetaSeq	d__Bacteria	p__Bacillota_A	c__Clostridia	o__Oscillospirales	f__Ruminococcaceae	g__RGIG1955	s__RGIG1955 sp017400345	59.15	0	26	248973	1.27183e+06	34.81	74598	11821	Medium quality	746	35	1	1	1
W_SemiBin_bin.1223	Dilute-MetaSeq	d__Bacteria	p__UBA3054	c__UBA3054	o__UBA3054	f__UBA3054	g__UBA3054	s__	59.14	0.54	177	39751	2.34207e+06	54.44	10149	3652	Medium quality	1117	34	1	0	0
L10_SemiBin_bin.280	Dilute-MetaSeq	d__Bacteria	p__Bacteroidota	c__Bacteroidia	o__Bacteroidales	f__UBA932	g__Bact-11	s__	59.13	0	175	26170	1.83342e+06	54.79	7500	3323	Medium quality	969	10	0	0	0
W7_SemiBin_bin.133	Dilute-MetaSeq	d__Bacteria	p__Bacteroidota	c__Bacteroidia	o__Bacteroidales	f__UBA932	g__Cryptobacteroides	s__	59.12	7.05	119	51264	2.42634e+06	57.7	15135	7484	Medium quality	1264	19	0	0	0
W12_SemiBin_bin.153	Dilute-MetaSeq	d__Bacteria	p__Bacillota_A	c__Clostridia	o__UBA1212	f__SIG427	g__	s__	59.09	0.58	119	42159	2.15615e+06	49.17	16936	4727	Medium quality	1150	17	0	0	0
L_SemiBin_bin.317	Dilute-MetaSeq	d__Bacteria	p__Bacteroidota	c__Bacteroidia	o__Bacteroidales	f__Bacteroidaceae	g__Prevotella	s__	59.07	2.78	255	29318	2.35199e+06	43.59	6254	2991	Medium quality	1281	29	1	0	0
D4_SemiBin_bin.1	Dilute-MetaSeq	d__Bacteria	p__Bacteroidota	c__Bacteroidia	o__Sphingobacteriales	f__Sphingobacteriaceae	g__Sphingobacterium	s__Sphingobacterium nematocida	59.05	0.95	49	350342	3.77509e+06	39.53	88053	23569	Medium quality	1942	28	0	0	0
W7_SemiBin_bin.191	Dilute-MetaSeq	d__Bacteria	p__Bacillota_A	c__Clostridia	o__Peptostreptococcales	f__Anaerovoracaceae	g__RGIG7111	s__	59.01	7.09	92	41114	1.57113e+06	47.82	13219	5499	Medium quality	857	20	0	0	0
L9_SemiBin_bin.48	Dilute-MetaSeq	d__Bacteria	p__Bacillota_A	c__Clostridia	o__Lachnospirales	f__Lachnospiraceae	g__UBA3774	s__	58.98	2.68	121	56782	1.78993e+06	50.36	14331	3625	Medium quality	970	12	0	0	0
W1_SemiBin_bin.29	Dilute-MetaSeq	d__Bacteria	p__Bacteroidota	c__Bacteroidia	o__Bacteroidales	f__Bacteroidaceae	g__Prevotella	s__Prevotella sp900318685	58.97	8.62	204	86857	4.93018e+06	53.76	20983	7059	Medium quality	2314	17	0	0	0
W8_SemiBin_bin.169	Dilute-MetaSeq	d__Bacteria	p__Bacillota_B	c__Dehalobacteriia	o__UBA7702	f__UBA7702	g__UBA7702	s__	58.97	4.31	231	45215	2.64242e+06	56.45	9865	2974	Medium quality	1577	27	0	0	0
W9_SemiBin_bin.141	Dilute-MetaSeq	d__Bacteria	p__Bacillota_A	c__Clostridia	o__Peptostreptococcales	f__Anaerovoracaceae	g__RUG13409	s__	58.93	5.49	92	39051	1.58822e+06	47.83	14057	5145	Medium quality	920	12	1	0	0
W_SemiBin_bin.950	Dilute-MetaSeq	d__Bacteria	p__Bacteroidota	c__Bacteroidia	o__Bacteroidales	f__Bacteroidaceae	g__Alloprevotella	s__Alloprevotella muciniphila	58.87	6.44	237	34684	2.56919e+06	46.35	8532	3158	Medium quality	1340	25	3	0	0
W_SemiBin_bin.15	Dilute-MetaSeq	d__Bacteria	p__Bacteroidota	c__Bacteroidia	o__Bacteroidales	f__UBA932	g__Cryptobacteroides	s__Cryptobacteroides sp900316045	58.8	2.46	365	30565	3.48136e+06	48.75	6377	2913	Medium quality	1823	28	0	0	0
L12_SemiBin_bin.88	Dilute-MetaSeq	d__Bacteria	p__Bacteroidota	c__Bacteroidia	o__Sphingobacteriales	f__Sphingobacteriaceae	g__Sphingobacterium	s__Sphingobacterium sp000938735	58.78	2.38	375	49750	4.61003e+06	36.96	9233	3250	Medium quality	2398	12	0	0	0
K4_SemiBin_bin.14	Dilute-MetaSeq	d__Bacteria	p__Pseudomonadota	c__Gammaproteobacteria	o__Pseudomonadales	f__Moraxellaceae	g__Acinetobacter	s__Acinetobacter johnsonii	58.77	0.92	226	74854	3.08993e+06	41.94	11576	3446	Medium quality	1791	22	0	0	0
W8_SemiBin_bin.278	Dilute-MetaSeq	d__Archaea	p__Methanobacteriota	c__Methanobacteria	o__Methanobacteriales	f__Methanobacteriaceae	g__CADBMS01	s__CADBMS01 sp902795935	58.76	7.2	170	34055	1.224e+06	29.17	4339	2743	Medium quality	749	19	0	0	0
B6_SemiBin_bin.77	Dilute-MetaSeq	d__Bacteria	p__Bacillota_A	c__Clostridia	o__UBA1212	f__UBA1212	g__UBA1212	s__UBA1212 sp902792515	58.62	0	130	97313	2.50917e+06	54.53	22973	3957	Medium quality	1205	16	1	0	0
J2_SemiBin_bin.7	Dilute-MetaSeq	d__Bacteria	p__Pseudomonadota	c__Gammaproteobacteria	o__Xanthomonadales	f__Xanthomonadaceae	g__Stenotrophomonas	s__Stenotrophomonas maltophilia_G	58.62	0	29	317746	4.39386e+06	66.55	164350	45781	Medium quality	2363	44	0	0	0
S11_SemiBin_bin.11	Dilute-MetaSeq	d__Bacteria	p__Pseudomonadota	c__Gammaproteobacteria	o__Burkholderiales	f__Burkholderiaceae	g__Pelomonas	s__Pelomonas sp003963075	58.62	1.72	296	82305	5.44832e+06	69.01	16514	4493	Medium quality	3013	28	0	0	0
W7_SemiBin_bin.182	Dilute-MetaSeq	d__Bacteria	p__Bacillota_I	c__Bacilli_A	o__Erysipelotrichales	f__Erysipelotrichaceae	g__RUG14871	s__RUG14871 sp902803495	58.62	1.72	174	42078	1.9655e+06	48.43	7987	3218	Medium quality	1148	18	0	0	0
W_SemiBin_bin.248	Dilute-MetaSeq	d__Bacteria	p__Bacillota_I	c__Bacilli_A	o__RFN20	f__CAG-826	g__Enteromonas	s__	58.62	4.31	145	41551	1.69295e+06	51.01	8036	3430	Medium quality	990	31	2	0	0
Z2_SemiBin_bin.20	Dilute-MetaSeq	d__Bacteria	p__Pseudomonadota	c__Alphaproteobacteria	o__Acetobacterales	f__Acetobacteraceae	g__	s__	58.62	0	29	117342	1.27118e+06	37.96	34636	9811	Medium quality	643	22	0	0	0
Z_SemiBin_bin.100	Dilute-MetaSeq	d__Bacteria	p__Bacteroidota	c__Bacteroidia	o__Bacteroidales	f__F082	g__Limimorpha	s__	58.6	0.54	34	242212	3.40652e+06	48.32	122866	31334	Medium quality	1669	29	1	0	1
M10_SemiBin_bin.9	Dilute-MetaSeq	d__Bacteria	p__Pseudomonadota	c__Gammaproteobacteria	o__Pseudomonadales	f__Moraxellaceae	g__Acinetobacter	s__Acinetobacter johnsonii	58.59	2.88	68	190735	3.96165e+06	41.31	63396	17669	Medium quality	2236	28	0	0	0
W9_SemiBin_bin.337	Dilute-MetaSeq	d__Bacteria	p__Bacteroidota	c__Bacteroidia	o__Bacteroidales	f__UBA932	g__Cryptobacteroides	s__Cryptobacteroides sp900316045	58.58	0.95	237	22095	2.24787e+06	49.26	6471	3067	Medium quality	1139	17	0	0	0
L_SemiBin_bin.349	Dilute-MetaSeq	d__Bacteria	p__Bacillota_I	c__Bacilli_A	o__Erysipelotrichales	f__Erysipelotrichaceae	g__Bulleidia	s__	58.51	8.57	60	64249	2.0016e+06	34.47	29407	10966	Medium quality	1323	26	1	0	0
W10_SemiBin_bin.321	Dilute-MetaSeq	d__Bacteria	p__Pseudomonadota	c__Alphaproteobacteria	o__RUG11792	f__RUG11792	g__CAJOOW01	s__	58.49	0	87	33492	1.1241e+06	44.49	9640	3420	Medium quality	639	26	0	0	0
L_SemiBin_bin.672	Dilute-MetaSeq	d__Bacteria	p__Bacillota_A	c__Clostridia	o__Peptostreptococcales	f__Anaerovoracaceae	g__Eubacterium_B	s__	58.47	5.85	108	106833	1.97577e+06	44.27	33346	3613	Medium quality	1074	19	1	0	0
M5_SemiBin_bin.13	Dilute-MetaSeq	d__Bacteria	p__Pseudomonadota	c__Gammaproteobacteria	o__Burkholderiales	f__Burkholderiaceae	g__Comamonas	s__Comamonas tsuruhatensis	58.37	0.15	74	117908	5.30684e+06	67.09	57492	22007	Medium quality	2834	35	0	0	0
W5_SemiBin_bin.21	Dilute-MetaSeq	d__Bacteria	p__Bacteroidota	c__Bacteroidia	o__Bacteroidales	f__P3	g__UBA1711	s__	58.33	9.48	137	69118	3.11365e+06	51.7	17813	7209	Medium quality	1579	30	1	0	1
W6_SemiBin_bin.129	Dilute-MetaSeq	d__Bacteria	p__Desulfobacterota	c__Desulfovibrionia	o__Desulfovibrionales	f__Desulfovibrionaceae	g__Desulfovibrio	s__	58.28	0.69	208	38818	2.29768e+06	59.05	7563	3122	Medium quality	1350	24	1	0	1
L12_SemiBin_bin.133	Dilute-MetaSeq	d__Bacteria	p__Bacillota_A	c__Clostridia	o__Lachnospirales	f__Lachnospiraceae	g__Butyrivibrio	s__	58.27	4.76	278	42685	3.36166e+06	47.41	8568	3607	Medium quality	1793	13	0	0	0
B7_SemiBin_bin.30	Dilute-MetaSeq	d__Bacteria	p__Bacillota_A	c__Clostridia	o__Lachnospirales	f__Lachnospiraceae	g__Bilifractor	s__	58.23	1.75	131	84185	1.61547e+06	53.23	9117	3336	Medium quality	898	15	0	0	0
B9_SemiBin_bin.150	Dilute-MetaSeq	d__Bacteria	p__Bacteroidota	c__Bacteroidia	o__Bacteroidales	f__Bacteroidaceae	g__Prevotella	s__Prevotella sp900315955	58.22	2.45	152	56213	2.94524e+06	51.06	14392	5611	Medium quality	1470	21	0	0	0
L3_SemiBin_bin.268	Dilute-MetaSeq	d__Bacteria	p__Bacillota_A	c__Clostridia	o__Peptostreptococcales	f__Anaerovoracaceae	g__RGIG2707	s__	58.2	1.08	173	25402	1.96387e+06	50.05	7478	3500	Medium quality	1120	16	0	0	0
L4_SemiBin_bin.60	Dilute-MetaSeq	d__Bacteria	p__Bacillota_A	c__Clostridia	o__Christensenellales	f__Christensenellaceae	g__	s__	58.18	0	55	63959	1.35134e+06	38.18	22014	5982	Medium quality	718	20	0	0	1
W1_SemiBin_bin.34	Dilute-MetaSeq	d__Bacteria	p__UBA3054	c__UBA3054	o__UBA3054	f__UBA3054	g__UBA3054	s__	58.14	1.69	131	83186	2.31789e+06	53.76	16769	4184	Medium quality	1130	29	1	1	1
B9_SemiBin_bin.76	Dilute-MetaSeq	d__Bacteria	p__Bacteroidota	c__Bacteroidia	o__Bacteroidales	f__Bacteroidaceae	g__Prevotella	s__Prevotella communis	58.1	5.17	104	80115	3.69803e+06	48.47	25067	11728	Medium quality	1806	20	0	0	0
W10_SemiBin_bin.76	Dilute-MetaSeq	d__Bacteria	p__Bacillota_A	c__Clostridia	o__Lachnospirales	f__Lachnospiraceae	g__	s__	58.05	7.18	92	75024	2.36874e+06	49.64	21793	7271	Medium quality	1322	23	0	0	0
W6_SemiBin_bin.65	Dilute-MetaSeq	d__Bacteria	p__Bacillota_I	c__Bacilli_A	o__Erysipelotrichales	f__Erysipelotrichaceae	g__UBA636	s__	58.03	0.95	215	48950	2.44072e+06	44.32	8175	3198	Medium quality	1470	14	0	0	0
B_SemiBin_bin.107	Dilute-MetaSeq	d__Bacteria	p__Bacteroidota	c__Bacteroidia	o__Bacteroidales	f__UBA932	g__Cryptobacteroides	s__	57.99	6.9	379	27831	3.26402e+06	55.67	5614	2904	Medium quality	1784	27	2	0	0
H12_SemiBin_bin.13	Dilute-MetaSeq	d__Bacteria	p__Pseudomonadota	c__Gammaproteobacteria	o__Pseudomonadales	f__Pseudomonadaceae	g__Pseudomonas_E	s__Pseudomonas_E sp003523465	57.89	0	211	82225	5.64987e+06	63.04	20774	7103	Medium quality	3077	32	0	0	0
H2_SemiBin_bin.3	Dilute-MetaSeq	d__Bacteria	p__Pseudomonadota	c__Gammaproteobacteria	o__Pseudomonadales	f__Pseudomonadaceae	g__Pseudomonas_E	s__Pseudomonas_E sp003523465	57.89	0	241	231048	8.17326e+06	63.67	27941	8581	Medium quality	4430	44	0	0	0
L_SemiBin_bin.799	Dilute-MetaSeq	d__Bacteria	p__Bacillota_A	c__Clostridia	o__Lachnospirales	f__Lachnospiraceae	g__AC2028	s__AC2028 sp946531495	57.89	3.51	232	61727	3.39156e+06	44.71	12663	3596	Medium quality	1854	20	0	0	0
W11_SemiBin_bin.34	Dilute-MetaSeq	d__Bacteria	p__Bacillota_A	c__Clostridia	o__Lachnospirales	f__Lachnospiraceae	g__Butyrivibrio	s__	57.89	2.63	106	69786	2.33111e+06	56.2	16232	6641	Medium quality	1208	15	0	0	0
B9_SemiBin_bin.158	Dilute-MetaSeq	d__Bacteria	p__Bacillota_A	c__Clostridia	o__Lachnospirales	f__Lachnospiraceae	g__Chordicoccus	s__Chordicoccus sp902776305	57.88	5.82	229	54235	2.95504e+06	49.05	9266	3887	Medium quality	1600	17	0	0	0
L_SemiBin_bin.713	Dilute-MetaSeq	d__Bacteria	p__Bacillota_A	c__Clostridia	o__Peptostreptococcales	f__Anaerovoracaceae	g__RUG13409	s__	57.87	0.71	177	32324	2.11721e+06	47.25	8946	3447	Medium quality	1114	21	2	0	1
W_SemiBin_bin.1154	Dilute-MetaSeq	d__Bacteria	p__Bacillota_A	c__Clostridia	o__Lachnospirales	f__Lachnospiraceae	g__Chordicoccus	s__	57.87	8.09	175	43013	2.01536e+06	46.94	9305	3189	Medium quality	1128	15	0	0	0
W2_SemiBin_bin.164	Dilute-MetaSeq	d__Bacteria	p__Bacillota_A	c__Clostridia	o__Peptostreptococcales	f__Anaerovoracaceae	g__Eubacterium_B	s__	57.86	7.09	65	52937	1.48155e+06	50.78	23726	5819	Medium quality	819	11	1	0	0
L7_SemiBin_bin.126	Dilute-MetaSeq	d__Bacteria	p__Spirochaetota	c__Spirochaetia	o__Treponematales	f__Treponemataceae	g__Treponema_D	s__	57.82	1.82	151	43241	2.51787e+06	45.52	13879	4183	Medium quality	1252	30	0	0	0
W10_SemiBin_bin.176	Dilute-MetaSeq	d__Bacteria	p__Bacillota_A	c__Clostridia	o__Lachnospirales	f__Lachnospiraceae	g__Butyrivibrio	s__	57.8	4.23	140	49570	2.28485e+06	56.69	14062	4481	Medium quality	1206	8	0	0	0
L8_SemiBin_bin.148	Dilute-MetaSeq	d__Bacteria	p__Bacillota_A	c__Clostridia	o__Lachnospirales	f__Lachnospiraceae	g__Butyrivibrio	s__	57.78	0.86	177	36736	2.17127e+06	53.59	8410	3685	Medium quality	1153	13	0	0	0
L_SemiBin_bin.748	Dilute-MetaSeq	d__Bacteria	p__Bacillota_A	c__Clostridia	o__Oscillospirales	f__Oscillospiraceae	g__RGIG529	s__	57.76	8.53	196	39436	2.66612e+06	54.55	10863	3721	Medium quality	1638	29	1	0	0
S7_SemiBin_bin.20	Dilute-MetaSeq	d__Bacteria	p__Pseudomonadota	c__Gammaproteobacteria	o__Pseudomonadales	f__Pseudomonadaceae	g__Pseudomonas_E	s__Pseudomonas_E sp003523465	57.76	0.42	360	74021	5.80846e+06	62.59	12269	4106	Medium quality	3276	45	0	0	0
B3_SemiBin_bin.211	Dilute-MetaSeq	d__Bacteria	p__Bacteroidota	c__Bacteroidia	o__Bacteroidales	f__Muribaculaceae	g__Sodaliphilus	s__Sodaliphilus sp900318065	57.75	9.56	201	56877	3.33554e+06	50.42	15218	3925	Medium quality	1696	36	0	0	0
W8_SemiBin_bin.172	Dilute-MetaSeq	d__Bacteria	p__Bacillota_A	c__Clostridia	o__Lachnospirales	f__Lachnospiraceae	g__NK4A144	s__	57.75	4.45	192	44498	3.36482e+06	48.24	13703	5006	Medium quality	1753	44	0	0	0
W_SemiBin_bin.1006	Dilute-MetaSeq	d__Bacteria	p__Bacteroidota	c__Bacteroidia	o__Bacteroidales	f__Tenuifilaceae	g__RGIG6076	s__	57.75	6.19	282	28212	2.77072e+06	49.61	6835	3101	Medium quality	1466	29	1	0	0
W3_SemiBin_bin.147	Dilute-MetaSeq	d__Bacteria	p__Pseudomonadota	c__Gammaproteobacteria	o__Cardiobacteriales	f__Cardiobacteriaceae	g__RGIG9182	s__	57.68	0.88	160	37606	1.81697e+06	35.55	8350	3128	Medium quality	1050	29	0	0	0
L5_SemiBin_bin.130	Dilute-MetaSeq	d__Bacteria	p__UBA3054	c__UBA3054	o__UBA3054	f__UBA3054	g__UBA3054	s__	57.62	1.86	201	39416	2.45117e+06	53.83	9186	3369	Medium quality	1235	31	0	0	0
W9_SemiBin_bin.29	Dilute-MetaSeq	d__Bacteria	p__Bacillota_A	c__Clostridia	o__Lachnospirales	f__Lachnospiraceae	g__	s__	57.49	2.35	33	76236	1.36481e+06	48.04	33029	11283	Medium quality	690	19	0	0	0
L12_SemiBin_bin.158	Dilute-MetaSeq	d__Bacteria	p__Bacillota_A	c__Clostridia	o__Lachnospirales	f__Lachnospiraceae	g__Butyrivibrio	s__	57.44	7.66	172	39721	2.38665e+06	56.59	10333	4127	Medium quality	1263	13	0	0	0
W9_SemiBin_bin.481	Dilute-MetaSeq	d__Bacteria	p__Bacillota_A	c__Clostridia	o__Oscillospirales	f__Oscillospiraceae	g__Limivicinus	s__	57.41	9.21	386	15937	2.76835e+06	61.67	4492	2811	Medium quality	1645	13	1	0	0
B8_SemiBin_bin.236	Dilute-MetaSeq	d__Bacteria	p__Bacillota_A	c__Clostridia	o__Lachnospirales	f__Lachnospiraceae	g__SIG280	s__	57.31	9.27	189	44165	2.82999e+06	45.34	12801	3828	Medium quality	1561	25	0	0	0
L8_SemiBin_bin.139	Dilute-MetaSeq	d__Bacteria	p__UBA3054	c__UBA3054	o__UBA3054	f__UBA3054	g__UBA3054	s__	57.3	3.04	193	37965	2.42762e+06	54.35	9163	3251	Medium quality	1227	26	0	0	0
L3_SemiBin_bin.98	Dilute-MetaSeq	d__Bacteria	p__Bacillota_A	c__Clostridia	o__Lachnospirales	f__Lachnospiraceae	g__Butyrivibrio	s__	57.27	2.66	209	44236	2.52353e+06	57.1	8766	3394	Medium quality	1380	14	0	0	0
W9_SemiBin_bin.153	Dilute-MetaSeq	d__Bacteria	p__Bacillota_A	c__Clostridia	o__Lachnospirales	f__Lachnospiraceae	g__RUG14305	s__	57.17	1.56	180	37126	1.92806e+06	50.91	7099	3192	Medium quality	1076	17	0	0	0
W2_SemiBin_bin.226	Dilute-MetaSeq	d__Bacteria	p__Bacteroidota	c__Bacteroidia	o__Bacteroidales	f__Tenuifilaceae	g__RGIG6076	s__	57.16	7.78	271	41733	3.53881e+06	52.05	9066	3630	Medium quality	1798	25	0	0	1
W5_SemiBin_bin.29	Dilute-MetaSeq	d__Bacteria	p__Bacteroidota	c__Bacteroidia	o__Flavobacteriales	f__Weeksellaceae	g__Chryseobacterium	s__Chryseobacterium sp029892225	57.16	0.25	256	64279	4.08472e+06	33.81	12852	3878	Medium quality	2159	30	0	0	0
W2_SemiBin_bin.32	Dilute-MetaSeq	d__Bacteria	p__Bacillota_A	c__Clostridia	o__Lachnospirales	f__Lachnospiraceae	g__	s__	57.12	7.66	77	103639	2.49544e+06	53.36	28447	10236	Medium quality	1395	14	0	0	0
B8_SemiBin_bin.34	Dilute-MetaSeq	d__Bacteria	p__Bacillota_A	c__Clostridia	o__Lachnospirales	f__Lachnospiraceae	g__AC2028	s__AC2028 sp000702685	57.11	6.19	167	109005	2.87521e+06	46.8	18849	3942	Medium quality	1628	18	0	0	0
L7_SemiBin_bin.33	Dilute-MetaSeq	d__Bacteria	p__Bacillota_A	c__Clostridia	o__Lachnospirales	f__Lachnospiraceae	g__UBA2868	s__UBA2868 sp002350465	57.1	8.51	167	72730	2.58437e+06	44.86	13247	3892	Medium quality	1381	20	0	0	0
L_SemiBin_bin.75	Dilute-MetaSeq	d__Bacteria	p__Bacillota_A	c__Clostridia	o__Lachnospirales	f__Lachnospiraceae	g__Butyrivibrio	s__	57.1	8.04	404	41369	3.88827e+06	54.73	6500	2922	Medium quality	2193	35	0	0	0
B_SemiBin_bin.219	Dilute-MetaSeq	d__Bacteria	p__Bacteroidota	c__Bacteroidia	o__Bacteroidales	f__Bacteroidaceae	g__	s__	57.07	7.24	231	72633	3.83205e+06	46.44	15080	3976	Medium quality	1974	30	0	0	0
L_SemiBin_bin.402	Dilute-MetaSeq	d__Bacteria	p__Bacteroidota	c__Bacteroidia	o__Bacteroidales	f__Bacteroidaceae	g__Prevotella	s__	57.07	1.25	167	47823	2.64173e+06	45.62	13752	3949	Medium quality	1349	23	1	0	0
W9_SemiBin_bin.298	Dilute-MetaSeq	d__Bacteria	p__Bacillota_I	c__Bacilli_A	o__Erysipelotrichales	f__Erysipelotrichaceae	g__UBA636	s__	57.07	2.59	166	24203	1.54184e+06	49.34	5629	2829	Medium quality	924	8	0	0	0
W12_SemiBin_bin.0	Dilute-MetaSeq	d__Bacteria	p__Pseudomonadota	c__Gammaproteobacteria	o__Burkholderiales	f__Burkholderiaceae	g__Cupriavidus	s__Cupriavidus metallidurans	57.05	0	58	286436	5.7961e+06	63.66	62495	28878	Medium quality	3088	36	0	0	0
J12_SemiBin_bin.12	Dilute-MetaSeq	d__Bacteria	p__Pseudomonadota	c__Alphaproteobacteria	o__Rhizobiales	f__Rhizobiaceae	g__Pseudochrobactrum	s__Pseudochrobactrum saccharolyticum	57.04	0.43	219	72645	4.08222e+06	51.56	17533	3978	Medium quality	2191	25	0	0	0
W6_SemiBin_bin.114	Dilute-MetaSeq	d__Bacteria	p__Bacillota_A	c__Clostridia	o__Lachnospirales	f__Lachnospiraceae	g__	s__	57.02	7.97	77	41064	2.01374e+06	47.09	20719	8181	Medium quality	1078	18	0	0	0
W11_SemiBin_bin.219	Dilute-MetaSeq	d__Bacteria	p__Bacteroidota	c__Bacteroidia	o__Bacteroidales	f__UBA932	g__Cryptobacteroides	s__Cryptobacteroides sp900321655	56.97	1.72	164	34845	2.72562e+06	56.73	10842	5312	Medium quality	1366	15	0	0	0
H3_SemiBin_bin.5	Dilute-MetaSeq	d__Bacteria	p__Pseudomonadota	c__Gammaproteobacteria	o__Pseudomonadales	f__Moraxellaceae	g__Acinetobacter	s__Acinetobacter johnsonii	56.96	0.04	60	107086	3.58148e+06	41.33	47974	20004	Medium quality	1962	32	0	0	0
L7_SemiBin_bin.241	Dilute-MetaSeq	d__Bacteria	p__Bacillota_A	c__Clostridia	o__Peptostreptococcales	f__Anaerovoracaceae	g__RGIG2707	s__	56.95	4.85	149	31028	2.05037e+06	49.67	11523	3903	Medium quality	1138	24	0	0	0
W3_SemiBin_bin.52	Dilute-MetaSeq	d__Bacteria	p__Pseudomonadota	c__Gammaproteobacteria	o__Pseudomonadales	f__Pseudomonadaceae	g__Pseudomonas_E	s__Pseudomonas_E sp003523465	56.95	0.62	419	57779	5.87221e+06	62.23	10988	3499	Medium quality	3326	38	0	0	0
B4_SemiBin_bin.191	Dilute-MetaSeq	d__Bacteria	p__Bacillota_A	c__Clostridia	o__Oscillospirales	f__Oscillospiraceae	g__Limivicinus	s__Limivicinus sp900317375	56.9	6.32	225	62174	3.54009e+06	58.08	13030	4224	Medium quality	1937	9	0	0	0
D12_SemiBin_bin.7	Dilute-MetaSeq	d__Bacteria	p__Pseudomonadota	c__Gammaproteobacteria	o__Xanthomonadales	f__Xanthomonadaceae	g__Stenotrophomonas	s__Stenotrophomonas maltophilia_G	56.9	0	33	289846	4.61399e+06	66.61	119455	44883	Medium quality	2386	46	0	0	0
J12_SemiBin_bin.5	Dilute-MetaSeq	d__Bacteria	p__Pseudomonadota	c__Gammaproteobacteria	o__Xanthomonadales	f__Xanthomonadaceae	g__Stenotrophomonas	s__Stenotrophomonas maltophilia_G	56.9	0	64	199679	5.20654e+06	66.65	84762	21738	Medium quality	2655	40	0	0	0
J8_SemiBin_bin.9	Dilute-MetaSeq	d__Bacteria	p__Pseudomonadota	c__Gammaproteobacteria	o__Xanthomonadales	f__Xanthomonadaceae	g__Stenotrophomonas	s__Stenotrophomonas maltophilia_G	56.9	0	59	238695	5.3906e+06	66.63	69642	25937	Medium quality	2775	46	0	0	0
K5_SemiBin_bin.4	Dilute-MetaSeq	d__Bacteria	p__Pseudomonadota	c__Gammaproteobacteria	o__Xanthomonadales	f__Xanthomonadaceae	g__Stenotrophomonas	s__Stenotrophomonas maltophilia_G	56.9	0	27	289845	4.42766e+06	66.64	169709	40900	Medium quality	2268	44	0	0	0
K5_SemiBin_bin.5	Dilute-MetaSeq	d__Bacteria	p__Pseudomonadota	c__Alphaproteobacteria	o__Rhizobiales	f__Rhizobiaceae	g__Agrobacterium	s__Agrobacterium pusense	56.9	0	220	202594	7.59834e+06	59.62	26196	8464	Medium quality	4197	16	0	0	0
L10_SemiBin_bin.70	Dilute-MetaSeq	d__Bacteria	p__Bacillota_A	c__Clostridia	o__Lachnospirales	f__Lachnospiraceae	g__UBA4285	s__UBA4285 sp902784165	56.9	3.92	69	52712	1.11358e+06	44.46	11794	4207	Medium quality	631	4	0	0	0
S10_SemiBin_bin.13	Dilute-MetaSeq	d__Bacteria	p__Pseudomonadota	c__Gammaproteobacteria	o__Burkholderiales	f__Burkholderiaceae	g__Cupriavidus	s__Cupriavidus metallidurans	56.9	0	326	110370	6.35241e+06	64.2	16576	4372	Medium quality	3424	29	0	0	0
W12_SemiBin_bin.162	Dilute-MetaSeq	d__Bacteria	p__Bacteroidota	c__Bacteroidia	o__Bacteroidales	f__P3	g__UBA1711	s__	56.9	0	140	40269	2.62282e+06	53.24	13378	5562	Medium quality	1240	9	0	0	0
Z4_SemiBin_bin.6	Dilute-MetaSeq	d__Bacteria	p__Pseudomonadota	c__Gammaproteobacteria	o__Xanthomonadales	f__Xanthomonadaceae	g__Stenotrophomonas	s__Stenotrophomonas maltophilia_G	56.9	0	33	210358	4.31679e+06	66.64	131511	40900	Medium quality	2214	44	0	0	0
B1_SemiBin_bin.24	Dilute-MetaSeq	d__Bacteria	p__Bacteroidota	c__Bacteroidia	o__Bacteroidales	f__Bacteroidaceae	g__UBA1786	s__UBA1786 sp902787555	56.83	5.09	94	150011	3.44001e+06	45.82	28034	10264	Medium quality	1630	15	0	0	0
J1_SemiBin_bin.15	Dilute-MetaSeq	d__Bacteria	p__Bacteroidota	c__Bacteroidia	o__Bacteroidales	f__UBA932	g__Cryptobacteroides	s__Cryptobacteroides sp902782225	56.83	8.41	139	106395	2.51652e+06	57.29	18014	3994	Medium quality	1280	23	0	0	0
B2_SemiBin_bin.371	Dilute-MetaSeq	d__Bacteria	p__Spirochaetota	c__Spirochaetia	o__Sphaerochaetales	f__Sphaerochaetaceae	g__CACYEI01	s__CACYEI01 sp902773355	56.82	4.55	113	27481	1.27835e+06	31.07	7625	3282	Medium quality	692	32	0	0	0
W_SemiBin_bin.311	Dilute-MetaSeq	d__Bacteria	p__Bacillota_A	c__Clostridia	o__Peptostreptococcales	f__Anaerovoracaceae	g__RUG13409	s__	56.82	5.91	200	34445	2.07576e+06	47.01	6732	3407	Medium quality	1125	18	0	0	0
L_SemiBin_bin.659	Dilute-MetaSeq	d__Bacteria	p__Bacillota_A	c__Clostridia	o__Christensenellales	f__Borkfalkiaceae	g__UBA1259	s__	56.81	2.01	144	20753	1.34492e+06	44.46	5576	3034	Medium quality	738	23	0	1	1
L_SemiBin_bin.1160	Dilute-MetaSeq	d__Bacteria	p__Bacteroidota	c__Bacteroidia	o__Bacteroidales	f__UBA932	g__Bact-11	s__	56.78	1.83	198	35427	2.19302e+06	58.78	7210	3369	Medium quality	1150	18	1	0	0
L8_SemiBin_bin.53	Dilute-MetaSeq	d__Bacteria	p__Bacteroidota	c__Bacteroidia	o__Bacteroidales	f__UBA932	g__Egerieousia	s__Egerieousia sp902797115	56.67	0.49	126	52405	2.01083e+06	39.03	12397	3940	Medium quality	969	18	0	0	0
L7_SemiBin_bin.267	Dilute-MetaSeq	d__Bacteria	p__Bacillota_I	c__Bacilli_A	o__Erysipelotrichales	f__Erysipelotrichaceae	g__Bulleidia	s__	56.65	5.08	145	29026	1.64895e+06	33.65	7996	3372	Medium quality	873	19	0	0	0
L_SemiBin_bin.943	Dilute-MetaSeq	d__Bacteria	p__Bacillota_A	c__Clostridia	o__Lachnospirales	f__Lachnospiraceae	g__Eubacterium_Q	s__Eubacterium_Q sp946413945	56.63	5.75	147	64003	3.26675e+06	37.08	19625	5714	Medium quality	1604	25	0	0	0
W3_SemiBin_bin.238	Dilute-MetaSeq	d__Bacteria	p__Elusimicrobiota	c__Endomicrobiia	o__Endomicrobiales	f__Endomicrobiaceae	g__RUG240	s__	56.61	8.94	138	28779	1.37083e+06	32.71	7711	3051	Medium quality	730	19	0	0	0
J1_SemiBin_bin.43	Dilute-MetaSeq	d__Bacteria	p__Bacillota_A	c__Clostridia	o__Oscillospirales	f__Oscillospiraceae	g__Limivicinus	s__Limivicinus sp902778665	56.57	9.66	157	62537	3.91575e+06	51.18	19098	8000	Medium quality	2208	23	0	0	0
Z2_SemiBin_bin.7	Dilute-MetaSeq	d__Bacteria	p__Pseudomonadota	c__Gammaproteobacteria	o__Xanthomonadales	f__Xanthomonadaceae	g__Stenotrophomonas	s__Stenotrophomonas maltophilia_G	56.57	0.11	43	190597	3.63867e+06	66.7	72670	26538	Medium quality	1874	41	0	0	0
L1_SemiBin_bin.5	Dilute-MetaSeq	d__Bacteria	p__Bacillota_A	c__Clostridia	o__Peptostreptococcales	f__Anaerovoracaceae	g__RGIG7111	s__	56.56	3.19	25	123849	1.47552e+06	47.17	50954	16499	Medium quality	753	12	0	0	0
L_SemiBin_bin.1112	Dilute-MetaSeq	d__Bacteria	p__Spirochaetota	c__UBA4802	o__UBA4802	f__UBA5550	g__JAITPE01	s__	56.55	8.43	265	23416	2.4998e+06	44.83	6159	3168	Medium quality	1396	29	0	0	0
L2_SemiBin_bin.76	Dilute-MetaSeq	d__Bacteria	p__Bacillota_A	c__Clostridia	o__Lachnospirales	f__Lachnospiraceae	g__Lachnoclostridium_B	s__	56.46	1.75	61	48005	1.81815e+06	49.8	24089	7968	Medium quality	1005	17	0	0	0
L_SemiBin_bin.963	Dilute-MetaSeq	d__Bacteria	p__Bacillota_A	c__Clostridia	o__Christensenellales	f__Christensenellaceae	g__QANA01	s__	56.45	1.01	133	74266	2.26754e+06	41.72	14111	4232	Medium quality	1156	16	0	0	0
D_SemiBin_bin.9	Dilute-MetaSeq	d__Bacteria	p__Bacteroidota	c__Bacteroidia	o__Sphingobacteriales	f__Sphingobacteriaceae	g__Sphingobacterium	s__Sphingobacterium nematocida	56.44	6.35	66	564496	5.70825e+06	39.52	148679	19398	Medium quality	2812	38	1	2	1
W_SemiBin_bin.815	Dilute-MetaSeq	d__Bacteria	p__Bacteroidota	c__Bacteroidia	o__Bacteroidales	f__UBA932	g__Cryptobacteroides	s__	56.43	4.95	262	24635	2.79533e+06	56.82	7435	3197	Medium quality	1370	23	0	0	0
L_SemiBin_bin.819	Dilute-MetaSeq	d__Bacteria	p__Synergistota	c__Synergistia	o__Synergistales	f__Aminobacteriaceae	g__	s__	56.32	8.78	377	26242	2.86391e+06	60.2	4545	2786	Medium quality	1683	17	3	0	1
B4_SemiBin_bin.12	Dilute-MetaSeq	d__Bacteria	p__Spirochaetota	c__Spirochaetia	o__Treponematales	f__Treponemataceae	g__Treponema_D	s__Treponema_D sp017960765	56.29	0.7	39	193488	2.95876e+06	43.43	47893	23185	Medium quality	1444	33	0	0	0
B_SemiBin_bin.999	Dilute-MetaSeq	d__Bacteria	p__Bacillota_A	c__Clostridia	o__TANB77	f__CAG-508	g__CAG-793	s__	56.29	7.03	139	15757	1.17311e+06	27.94	5287	2936	Medium quality	642	30	0	0	0
W3_SemiBin_bin.2	Dilute-MetaSeq	d__Bacteria	p__Bacillota_A	c__Tb-RUG-66	o__Tb-RUG-66	f__Tb-RUG-66	g__Tb-RUG-66	s__	56.25	0.96	54	154823	1.98712e+06	43.49	28099	11681	Medium quality	1064	35	1	1	1
B2_SemiBin_bin.101	Dilute-MetaSeq	d__Bacteria	p__Bacillota_A	c__Clostridia	o__Oscillospirales	f__Ruminococcaceae	g__HUN007	s__	56.19	8.28	99	86164	4.34107e+06	41.91	40862	13058	Medium quality	2072	31	1	0	0
D6_SemiBin_bin.10	Dilute-MetaSeq	d__Bacteria	p__Pseudomonadota	c__Gammaproteobacteria	o__Pseudomonadales	f__Moraxellaceae	g__Acinetobacter	s__Acinetobacter johnsonii	56.18	0.49	268	43233	3.34826e+06	41.68	9784	3217	Medium quality	1834	27	1	0	0
B9_SemiBin_bin.75	Dilute-MetaSeq	d__Bacteria	p__Pseudomonadota	c__Gammaproteobacteria	o__Burkholderiales	f__Burkholderiaceae	g__Pelomonas	s__Pelomonas sp003963075	56.17	0.39	301	80986	4.46616e+06	67.07	13721	3435	Medium quality	2462	35	0	0	0
D10_SemiBin_bin.11	Dilute-MetaSeq	d__Bacteria	p__Pseudomonadota	c__Gammaproteobacteria	o__Pseudomonadales	f__Pseudomonadaceae	g__Pseudomonas_E	s__Pseudomonas_E sp003523465	56.14	1.75	290	55949	3.37646e+06	61.6	8976	3053	Medium quality	1981	30	0	0	0
L11_SemiBin_bin.21	Dilute-MetaSeq	d__Bacteria	p__UBA3054	c__UBA3054	o__UBA3054	f__UBA3054	g__UBA3054	s__	56.14	0.3	121	101177	2.41226e+06	54.25	18735	4609	Medium quality	1141	26	1	1	1
W12_SemiBin_bin.154	Dilute-MetaSeq	d__Bacteria	p__Bacillota_A	c__Clostridia	o__Peptostreptococcales	f__Anaerovoracaceae	g__UBA3738	s__	56.14	4.85	120	42098	1.76122e+06	46.33	10452	4539	Medium quality	869	14	0	0	0
W11_SemiBin_bin.8	Dilute-MetaSeq	d__Bacteria	p__Bacteroidota	c__Bacteroidia	o__Bacteroidales	f__UBA932	g__Cryptobacteroides	s__	56.1	1.43	142	116427	2.41409e+06	58.23	15074	3777	Medium quality	1165	20	1	0	0
B11_SemiBin_bin.141	Dilute-MetaSeq	d__Bacteria	p__Bacillota_C	c__Negativicutes	o__Acidaminococcales	f__Acidaminococcaceae	g__Succiniclasticum	s__Succiniclasticum sp900315925	56.08	2.1	103	46774	2.07631e+06	50.03	15719	5092	Medium quality	1025	21	0	0	0
L1_SemiBin_bin.89	Dilute-MetaSeq	d__Bacteria	p__Bacillota_A	c__Clostridia	o__Saccharofermentanales	f__Saccharofermentanaceae	g__Saccharofermentans	s__Saccharofermentans sp900107185	56.08	5.26	215	51603	2.95149e+06	43.94	9504	4055	Medium quality	1537	19	0	0	0
L4_SemiBin_bin.419	Dilute-MetaSeq	d__Archaea	p__Methanobacteriota	c__Methanobacteria	o__Methanobacteriales	f__Methanobacteriaceae	g__CADBMS01	s__CADBMS01 sp902795935	56.07	0.93	190	18246	1.55555e+06	28.13	4674	3002	Medium quality	864	19	0	0	1
B5_SemiBin_bin.2	Dilute-MetaSeq	d__Bacteria	p__Bacteroidota	c__Bacteroidia	o__Bacteroidales	f__Bacteroidaceae	g__UBA2918	s__UBA2918 sp900313715	56.05	0.99	26	280713	3.01416e+06	44.53	111843	25081	Medium quality	1445	33	0	0	0
W2_SemiBin_bin.16	Dilute-MetaSeq	d__Bacteria	p__Bacteroidota	c__Bacteroidia	o__Sphingobacteriales	f__Sphingobacteriaceae	g__Sphingobacterium	s__Sphingobacterium nematocida	56.05	0	88	128948	4.523e+06	39.99	35583	15187	Medium quality	2226	31	0	0	0
Z8_SemiBin_bin.4	Dilute-MetaSeq	d__Bacteria	p__Pseudomonadota	c__Alphaproteobacteria	o__Acetobacterales	f__Acetobacteraceae	g__	s__	56.05	1.24	12	329269	1.40921e+06	38.05	139815	50409	Medium quality	653	33	0	0	0
W3_SemiBin_bin.262	Dilute-MetaSeq	d__Bacteria	p__Bacteroidota	c__Bacteroidia	o__Bacteroidales	f__Tenuifilaceae	g__RGIG6076	s__	56.04	0.95	291	27311	2.9683e+06	49.81	6529	2979	Medium quality	1461	21	0	0	0
H6_SemiBin_bin.8	Dilute-MetaSeq	d__Bacteria	p__Bacteroidota	c__Bacteroidia	o__Chitinophagales	f__Chitinophagaceae	g__Sediminibacterium	s__Sediminibacterium sp902168225	56.03	0	175	90872	4.27438e+06	37.53	25533	5726	Medium quality	2160	20	0	0	0
K10_SemiBin_bin.22	Dilute-MetaSeq	d__Bacteria	p__Pseudomonadota	c__Alphaproteobacteria	o__Caulobacterales	f__Caulobacteraceae	g__Brevundimonas	s__Brevundimonas nasdae	56.03	3.57	424	23559	3.58324e+06	66.13	4986	2872	Medium quality	2070	17	0	0	0
M3_SemiBin_bin.10	Dilute-MetaSeq	d__Bacteria	p__Bacteroidota	c__Bacteroidia	o__Flavobacteriales	f__Flavobacteriaceae	g__Flavobacterium	s__Flavobacterium marinum_A	56.03	0	127	154988	4.61406e+06	33.9	28124	9631	Medium quality	2331	29	0	0	0
W12_SemiBin_bin.179	Dilute-MetaSeq	d__Bacteria	p__Bacteroidota	c__Bacteroidia	o__Bacteroidales	f__UBA932	g__Cryptobacteroides	s__	56.03	0	111	38562	2.42489e+06	57.42	17779	6163	Medium quality	1150	14	0	0	0
W7_SemiBin_bin.135	Dilute-MetaSeq	d__Bacteria	p__Bacteroidota	c__Bacteroidia	o__Bacteroidales	f__UBA932	g__Cryptobacteroides	s__	56.03	1.72	114	50677	2.38651e+06	57.56	14602	5806	Medium quality	1148	13	0	0	0
D12_SemiBin_bin.10	Dilute-MetaSeq	d__Bacteria	p__Bacteroidota	c__Bacteroidia	o__Sphingobacteriales	f__Sphingobacteriaceae	g__Sphingobacterium	s__Sphingobacterium sp000938735	55.9	6.19	52	258476	4.62925e+06	36.34	68255	26811	Medium quality	2241	31	0	0	0
L9_SemiBin_bin.129	Dilute-MetaSeq	d__Bacteria	p__Bacteroidota	c__Bacteroidia	o__Bacteroidales	f__UBA932	g__Cryptobacteroides	s__	55.83	9.14	188	38405	2.58243e+06	59.65	9627	3905	Medium quality	1318	22	1	0	0
W10_SemiBin_bin.31	Dilute-MetaSeq	d__Bacteria	p__Bacteroidota	c__Bacteroidia	o__Bacteroidales	f__UBA932	g__Egerieousia	s__Egerieousia sp902797895	55.83	7.76	35	110380	1.86566e+06	42.57	46971	14706	Medium quality	896	22	0	0	0
L11_SemiBin_bin.10	Dilute-MetaSeq	d__Bacteria	p__Bacteroidota	c__Bacteroidia	o__Sphingobacteriales	f__Sphingobacteriaceae	g__Sphingobacterium	s__Sphingobacterium sp000938735	55.79	7.62	359	136456	6.69152e+06	37.45	14281	5151	Medium quality	3268	30	0	0	0
W5_SemiBin_bin.16	Dilute-MetaSeq	d__Bacteria	p__Bacteroidota	c__Bacteroidia	o__Bacteroidales	f__UBA932	g__Egerieousia	s__Egerieousia sp902797895	55.79	5.71	52	71508	1.66735e+06	43.56	28904	8218	Medium quality	807	22	0	0	0
L8_SemiBin_bin.59	Dilute-MetaSeq	d__Bacteria	p__Bacteroidota	c__Bacteroidia	o__Bacteroidales	f__Tannerellaceae	g__Massilibacteroides	s__Massilibacteroides sp023429375	55.74	0.19	159	51243	2.67553e+06	40.43	14229	4200	Medium quality	1309	17	0	0	0
L7_SemiBin_bin.201	Dilute-MetaSeq	d__Bacteria	p__Bacteroidota	c__Bacteroidia	o__Bacteroidales	f__UBA932	g__Cryptobacteroides	s__Cryptobacteroides sp902768955	55.7	0.48	231	34719	2.38974e+06	52.9	6227	3170	Medium quality	1241	14	0	0	0
W1_SemiBin_bin.272	Dilute-MetaSeq	d__Bacteria	p__Bacillota_A	c__Clostridia	o__Peptostreptococcales	f__Anaerovoracaceae	g__RGIG7111	s__	55.64	8.51	119	34317	2.0791e+06	47.99	12668	5279	Medium quality	1057	24	1	0	0
L4_SemiBin_bin.320	Dilute-MetaSeq	d__Bacteria	p__Bacillota_I	c__Bacilli_A	o__Erysipelotrichales	f__Erysipelotrichaceae	g__Bulleidia	s__	55.62	8.8	137	23007	1.66154e+06	33.29	8780	3419	Medium quality	940	9	0	0	0
W3_SemiBin_bin.295	Dilute-MetaSeq	d__Bacteria	p__Bacillota_I	c__Bacilli_A	o__Erysipelotrichales	f__Erysipelotrichaceae	g__UBA636	s__	55.62	0	124	25138	1.65313e+06	33.59	9351	3630	Medium quality	895	29	0	0	1
L5_SemiBin_bin.246	Dilute-MetaSeq	d__Bacteria	p__Pseudomonadota	c__Gammaproteobacteria	o__Burkholderiales	f__Neisseriaceae	g__RGIG3394	s__RGIG3394 sp017446355	55.58	0.53	138	27598	1.7082e+06	40.22	7858	3332	Medium quality	885	17	0	0	0
B8_SemiBin_bin.64	Dilute-MetaSeq	d__Bacteria	p__Bacillota_A	c__Clostridia	o__Peptostreptococcales	f__Anaerovoracaceae	g__	s__	55.56	2.84	91	90556	1.38878e+06	55.65	12717	3451	Medium quality	765	26	2	0	0
D_SemiBin_bin.8	Dilute-MetaSeq	d__Bacteria	p__Pseudomonadota	c__Gammaproteobacteria	o__Enterobacterales	f__Enterobacteriaceae	g__Serratia	s__Serratia ureilytica	55.53	0.45	318	159785	5.17302e+06	58.51	16319	3471	Medium quality	2902	54	5	0	1
L12_SemiBin_bin.514	Dilute-MetaSeq	d__Bacteria	p__Bacillota_I	c__Bacilli_A	o__Erysipelotrichales	f__Erysipelotrichaceae	g__UBA636	s__	55.52	0.95	158	17975	1.73698e+06	29.44	6745	3288	Medium quality	936	13	0	0	0
B7_SemiBin_bin.60	Dilute-MetaSeq	d__Bacteria	p__Bacillota_A	c__Clostridia	o__Oscillospirales	f__Ruminococcaceae	g__RGIG1955	s__RGIG1955 sp017400345	55.4	1.68	96	63807	1.25162e+06	34.63	11014	2922	Medium quality	696	45	0	0	1
B12_SemiBin_bin.18	Dilute-MetaSeq	d__Bacteria	p__Bacteroidota	c__Bacteroidia	o__Chitinophagales	f__Chitinophagaceae	g__Sediminibacterium	s__Sediminibacterium sp017537025	55.39	0	39	133533	3.60378e+06	37.4	75439	31817	Medium quality	1780	21	1	1	1
W11_SemiBin_bin.41	Dilute-MetaSeq	d__Bacteria	p__Bacteroidota	c__Bacteroidia	o__Bacteroidales	f__Bacteroidaceae	g__UBA4372	s__UBA4372 sp902788315	55.33	3.45	224	66070	3.3564e+06	56.92	11552	4059	Medium quality	1499	19	0	0	0
W11_SemiBin_bin.249	Dilute-MetaSeq	d__Bacteria	p__Bacteroidota	c__Bacteroidia	o__Bacteroidales	f__Tannerellaceae	g__Tannerella	s__	55.3	0.96	284	32715	3.34397e+06	41.64	7715	3383	Medium quality	1471	16	0	0	0
L1_SemiBin_bin.27	Dilute-MetaSeq	d__Bacteria	p__Bacillota_A	c__Clostridia	o__Christensenellales	f__Christensenellaceae	g__QANA01	s__	55.24	0	59	75812	1.59725e+06	42.38	24280	6721	Medium quality	804	25	0	0	1
K2_SemiBin_bin.4	Dilute-MetaSeq	d__Bacteria	p__Pseudomonadota	c__Alphaproteobacteria	o__Rhizobiales	f__Rhizobiaceae	g__Agrobacterium	s__Agrobacterium pusense	55.17	0	200	180823	7.4201e+06	59.59	26943	9900	Medium quality	3951	15	0	0	0
K9_SemiBin_bin.4	Dilute-MetaSeq	d__Bacteria	p__Pseudomonadota	c__Alphaproteobacteria	o__Rhizobiales	f__Rhizobiaceae	g__Agrobacterium	s__Agrobacterium pusense	55.17	0	216	225797	7.80295e+06	59.57	32098	8471	Medium quality	4158	17	0	0	0
L11_SemiBin_bin.27	Dilute-MetaSeq	d__Bacteria	p__Bacteroidota	c__Bacteroidia	o__Bacteroidales	f__F082	g__Limimorpha	s__Limimorpha sp900315175	55.17	0.86	81	91368	2.42756e+06	46.02	20408	8182	Medium quality	1125	25	0	0	0
L1_SemiBin_bin.246	Dilute-MetaSeq	d__Bacteria	p__Bacteroidota	c__Bacteroidia	o__Bacteroidales	f__Bacteroidaceae	g__Prevotella	s__	55.17	1.72	265	30762	3.03515e+06	51.16	7261	3259	Medium quality	1439	15	2	0	0
L5_SemiBin_bin.140	Dilute-MetaSeq	d__Bacteria	p__Bacteroidota	c__Bacteroidia	o__Bacteroidales	f__Bacteroidaceae	g__Prevotella	s__Prevotella sp900319895	55.17	0	126	37921	2.35552e+06	48.22	15800	4340	Medium quality	1102	23	0	0	1
L9_SemiBin_bin.174	Dilute-MetaSeq	d__Bacteria	p__Bacteroidota	c__Bacteroidia	o__Bacteroidales	f__Bacteroidaceae	g__Prevotella	s__Prevotella sp900319895	55.17	0	162	34585	2.22018e+06	48.27	9472	3328	Medium quality	1106	21	0	0	0
M12_SemiBin_bin.17	Dilute-MetaSeq	d__Bacteria	p__Pseudomonadota	c__Gammaproteobacteria	o__Xanthomonadales	f__Xanthomonadaceae	g__Stenotrophomonas	s__Stenotrophomonas maltophilia_G	55.17	1.72	186	117784	5.54502e+06	66.59	39610	6266	Medium quality	2838	47	0	0	0
M12_SemiBin_bin.8	Dilute-MetaSeq	d__Bacteria	p__Bacteroidota	c__Bacteroidia	o__Sphingobacteriales	f__Sphingobacteriaceae	g__Sphingobacterium	s__	55.17	8.62	112	164993	5.16277e+06	36.84	39156	12825	Medium quality	2511	39	0	0	0
S7_SemiBin_bin.8	Dilute-MetaSeq	d__Bacteria	p__Pseudomonadota	c__Alphaproteobacteria	o__Rhizobiales	f__Rhizobiaceae	g__Agrobacterium	s__Agrobacterium pusense	55.17	0	192	135104	6.35576e+06	59.61	23903	8700	Medium quality	3374	16	0	0	0
W12_SemiBin_bin.151	Dilute-MetaSeq	d__Bacteria	p__Bacillota_A	c__Clostridia	o__Christensenellales	f__CAG-138	g__RUG472	s__	55.17	7.76	309	42259	3.533e+06	60.72	7615	3406	Medium quality	2035	26	0	0	0
Z4_SemiBin_bin.242	Dilute-MetaSeq	d__Bacteria	p__Bacillota_I	c__Bacilli_A	o__Acholeplasmatales	f__Anaeroplasmataceae	g__Anaeroplasma	s__Anaeroplasma bactoclasticum	55.14	8.67	187	24516	1.84969e+06	32.82	6357	3080	Medium quality	932	10	0	0	0
L9_SemiBin_bin.285	Dilute-MetaSeq	d__Bacteria	p__Bacillota_A	c__Clostridia	o__Lachnospirales	f__Lachnospiraceae	g__Butyrivibrio	s__	55.09	7.01	292	25445	3.0884e+06	51.94	7221	3144	Medium quality	1612	16	0	0	0
W9_SemiBin_bin.125	Dilute-MetaSeq	d__Bacteria	p__Bacillota_A	c__Clostridia	o__Lachnospirales	f__Lachnospiraceae	g__Butyrivibrio	s__	55.09	1.03	232	42209	3.052e+06	53.36	8545	3854	Medium quality	1397	12	0	0	0
W5_SemiBin_bin.57	Dilute-MetaSeq	d__Bacteria	p__Bacillota_A	c__Clostridia	o__Peptostreptococcales	f__Anaerovoracaceae	g__Eubacterium_B	s__	55.08	5.86	60	55328	1.37198e+06	50.8	16218	6651	Medium quality	711	10	1	0	1
W7_SemiBin_bin.199	Dilute-MetaSeq	d__Bacteria	p__Bacillota_A	c__Clostridia	o__Lachnospirales	f__Lachnospiraceae	g__NK4A144	s__NK4A144 sp946616305	55.05	1.27	162	40208	2.29358e+06	47.66	11297	3634	Medium quality	1193	10	0	0	0
Z7_SemiBin_bin.3	Dilute-MetaSeq	d__Bacteria	p__Bacteroidota	c__Bacteroidia	o__Chitinophagales	f__Chitinophagaceae	g__Sediminibacterium	s__	55.05	0	10	419360	3.16235e+06	45.18	180579	122866	Medium quality	1543	21	0	0	0
W_SemiBin_bin.1405	Dilute-MetaSeq	d__Bacteria	p__Spirochaetota	c__Spirochaetia	o__Sphaerochaetales	f__Sphaerochaetaceae	g__UBA9732	s__	55.03	7.55	308	35828	2.75686e+06	49.17	5493	2824	Medium quality	1546	27	0	0	0
L10_SemiBin_bin.327	Dilute-MetaSeq	d__Bacteria	p__Bacteroidota	c__Bacteroidia	o__Bacteroidales	f__UBA932	g__Cryptobacteroides	s__Cryptobacteroides sp900316675	55	5.24	183	23493	1.9756e+06	50.72	6880	3197	Medium quality	1025	18	0	0	0
L1_SemiBin_bin.294	Dilute-MetaSeq	d__Bacteria	p__Spirochaetota	c__Spirochaetia	o__Treponematales	f__Treponemataceae	g__Treponema_D	s__	54.99	4.2	188	27336	2.06549e+06	36.81	7255	3201	Medium quality	1038	16	0	0	0
L8_SemiBin_bin.89	Dilute-MetaSeq	d__Bacteria	p__Bacillota_A	c__Clostridia	o__Lachnospirales	f__Lachnospiraceae	g__Butyrivibrio	s__	54.96	6.88	296	43752	3.21577e+06	52.38	6976	3392	Medium quality	1598	6	0	0	0
L_SemiBin_bin.1417	Dilute-MetaSeq	d__Bacteria	p__Bacteroidota	c__Bacteroidia	o__Bacteroidales	f__UBA932	g__Cryptobacteroides	s__	54.96	4.76	253	24390	2.66117e+06	58.13	6718	3128	Medium quality	1387	27	3	0	0
J2_SemiBin_bin.21	Dilute-MetaSeq	d__Bacteria	p__Spirochaetota	c__Spirochaetia	o__Treponematales	f__Treponemataceae	g__Treponema_F	s__Treponema_F sp016294105	54.91	0	72	73552	2.11473e+06	45.28	20274	8745	Medium quality	1019	25	0	0	0
B8_SemiBin_bin.246	Dilute-MetaSeq	d__Bacteria	p__Bacteroidota	c__Bacteroidia	o__Bacteroidales	f__UBA932	g__Cryptobacteroides	s__Cryptobacteroides sp900316045	54.87	0.48	166	42120	2.69953e+06	49.06	11814	4070	Medium quality	1247	14	0	0	0
B3_SemiBin_bin.68	Dilute-MetaSeq	d__Bacteria	p__Bacillota_A	c__Clostridia	o__Oscillospirales	f__Ruminococcaceae	g__RGIG1955	s__RGIG1955 sp017400345	54.85	2.01	33	103058	1.37809e+06	34.39	53657	12869	Medium quality	748	23	0	0	0
L2_SemiBin_bin.271	Dilute-MetaSeq	d__Bacteria	p__Bacillota_A	c__Clostridia	o__Peptostreptococcales	f__Anaerovoracaceae	g__Eubacterium_B	s__	54.81	2.06	126	23149	1.42328e+06	50.85	8068	3193	Medium quality	741	6	0	0	0
W11_SemiBin_bin.428	Dilute-MetaSeq	d__Bacteria	p__Bacillota_A	c__Clostridia	o__Lachnospirales	f__Bianqueaceae	g__	s__	54.81	5.49	182	21934	1.70375e+06	55.6	5647	3186	Medium quality	893	7	0	0	0
J2_SemiBin_bin.15	Dilute-MetaSeq	d__Bacteria	p__Bacillota_A	c__Clostridia	o__Oscillospirales	f__Ruminococcaceae	g__UMGS1668	s__	54.8	5.17	106	109826	2.18192e+06	43.3	18442	4360	Medium quality	1232	34	3	0	0
B7_SemiBin_bin.252	Dilute-MetaSeq	d__Bacteria	p__Bacillota_A	c__Clostridia	o__Oscillospirales	f__Oscillospiraceae	g__Limivicinus	s__Limivicinus sp902802045	54.77	3.15	176	24888	2.09508e+06	49.07	7983	3389	Medium quality	1189	14	1	0	0
L2_SemiBin_bin.127	Dilute-MetaSeq	d__Bacteria	p__Bacillota_A	c__Clostridia	o__Peptostreptococcales	f__Anaerovoracaceae	g__RUG13409	s__	54.74	5.32	166	37642	1.8214e+06	47.46	7790	3105	Medium quality	992	16	1	0	1
L1_SemiBin_bin.193	Dilute-MetaSeq	d__Bacteria	p__Bacteroidota	c__Bacteroidia	o__Bacteroidales	f__Tenuifilaceae	g__RGIG6076	s__	54.71	2.38	244	35606	2.75914e+06	49.48	6688	3337	Medium quality	1301	17	0	0	0
W_SemiBin_bin.1699	Dilute-MetaSeq	d__Bacteria	p__Bacillota_I	c__Bacilli_A	o__Erysipelotrichales	f__Erysipelotrichaceae	g__UBA636	s__	54.71	1.9	165	33422	1.85571e+06	48.86	7490	3058	Medium quality	1099	19	0	0	0
L_SemiBin_bin.87	Dilute-MetaSeq	d__Bacteria	p__Bacillota_A	c__Clostridia	o__Oscillospirales	f__Oscillospiraceae	g__Faecousia	s__	54.62	3.45	315	24202	2.42512e+06	59.38	4251	2749	Medium quality	1355	16	1	1	0
W10_SemiBin_bin.181	Dilute-MetaSeq	d__Bacteria	p__Bacteroidota	c__Bacteroidia	o__Bacteroidales	f__P3	g__UBA1711	s__	54.57	5.65	128	48832	2.878e+06	52.22	15581	6494	Medium quality	1353	24	1	1	0
W2_SemiBin_bin.162	Dilute-MetaSeq	d__Bacteria	p__Spirochaetota	c__Spirochaetia	o__Treponematales	f__Treponemataceae	g__Treponema_D	s__	54.55	0	166	53492	2.76698e+06	43.33	13567	3991	Medium quality	1304	27	0	0	0
W4_SemiBin_bin.317	Dilute-MetaSeq	d__Archaea	p__Thermoplasmatota	c__Thermoplasmata	o__Methanomassiliicoccales	f__Methanomethylophilaceae	g__SIG5	s__	54.54	0	98	29206	1.16454e+06	35.1	7515	3253	Medium quality	613	19	0	0	1
B8_SemiBin_bin.57	Dilute-MetaSeq	d__Bacteria	p__Pseudomonadota	c__Gammaproteobacteria	o__Burkholderiales	f__Burkholderiaceae	g__Pelomonas	s__Pelomonas sp003963075	54.53	0.62	287	92187	4.25009e+06	66.91	12322	3289	Medium quality	2219	30	3	0	0
W12_SemiBin_bin.357	Dilute-MetaSeq	d__Bacteria	p__Spirochaetota	c__UBA4802	o__UBA4802	f__UBA5550	g__JAITPE01	s__	54.53	6.74	191	24203	1.9348e+06	44.78	6347	3156	Medium quality	1070	18	0	0	0
L12_SemiBin_bin.13	Dilute-MetaSeq	d__Bacteria	p__Bacillota_I	c__Bacilli_A	o__Erysipelotrichales	f__Erysipelotrichaceae	g__UBA636	s__	54.5	2.86	95	85234	2.12944e+06	35.25	15154	6818	Medium quality	1130	9	0	0	0
J_SemiBin_bin.74	Dilute-MetaSeq	d__Bacteria	p__Bacillota_A	c__Clostridia	o__Oscillospirales	f__Ruminococcaceae	g__UMGS1668	s__	54.48	6.9	107	137508	2.11599e+06	43.41	21156	3954	Medium quality	1181	26	4	0	0
L9_SemiBin_bin.114	Dilute-MetaSeq	d__Bacteria	p__Chloroflexota	c__Anaerolineae	o__Anaerolineales	f__Anaerolineaceae	g__Flexilinea	s__	54.47	1.21	421	39565	4.94642e+06	50.01	7358	3290	Medium quality	2664	21	0	0	0
W9_SemiBin_bin.213	Dilute-MetaSeq	d__Bacteria	p__Bacillota_A	c__Clostridia	o__Oscillospirales	f__CAG-272	g__UMGS1696	s__	54.47	1.57	324	31396	3.78211e+06	61.74	7874	3265	Medium quality	1832	18	0	0	0
W8_SemiBin_bin.375	Dilute-MetaSeq	d__Bacteria	p__Bacillota_A	c__Clostridia	o__Oscillospirales	f__CAG-382	g__UBA1752	s__	54.45	0	181	26564	2.07565e+06	54.43	7253	3173	Medium quality	1025	14	0	0	0
B9_SemiBin_bin.306	Dilute-MetaSeq	d__Bacteria	p__Bacillota_I	c__Bacilli_A	o__Erysipelotrichales	f__Erysipelotrichaceae	g__UBA636	s__	54.43	6.92	137	29353	1.86565e+06	33.38	9121	3775	Medium quality	1021	22	0	0	0
W7_SemiBin_bin.161	Dilute-MetaSeq	d__Bacteria	p__Bacillota_A	c__Clostridia	o__Peptostreptococcales	f__Anaerovoracaceae	g__Eubacterium_B	s__	54.43	2.13	83	46495	1.5654e+06	45.66	15790	4538	Medium quality	756	5	0	0	0
W11_SemiBin_bin.69	Dilute-MetaSeq	d__Bacteria	p__Bacillota_A	c__Clostridia	o__Peptostreptococcales	f__Anaerovoracaceae	g__RUG754	s__	54.4	7.45	144	55463	2.44842e+06	48.47	11583	4701	Medium quality	1369	33	1	0	0
B3_SemiBin_bin.119	Dilute-MetaSeq	d__Bacteria	p__Bacillota_A	c__Clostridia	o__Oscillospirales	f__CAG-272	g__UMGS1696	s__UMGS1696 sp902765885	54.39	8.77	104	80016	2.69399e+06	43.62	22300	6354	Medium quality	1326	33	0	0	0
W2_SemiBin_bin.2	Dilute-MetaSeq	d__Bacteria	p__Bacillota_A	c__Clostridia	o__Lachnospirales	f__Lachnospiraceae	g__Butyrivibrio	s__Butyrivibrio sp000621565	54.39	1.75	63	245907	4.04971e+06	40.87	53314	18649	Medium quality	1980	33	0	0	0
M10_SemiBin_bin.20	Dilute-MetaSeq	d__Bacteria	p__Pseudomonadota	c__Gammaproteobacteria	o__Burkholderiales	f__Burkholderiaceae	g__Cupriavidus	s__Cupriavidus metallidurans	54.38	0.29	123	95271	6.39513e+06	63.11	37964	16003	Medium quality	3341	29	1	0	0
B3_SemiBin_bin.229	Dilute-MetaSeq	d__Bacteria	p__Bacteroidota	c__Bacteroidia	o__Bacteroidales	f__F082	g__Limimorpha	s__Limimorpha sp902780055	54.31	5.17	226	52696	4.29266e+06	48.78	14540	4884	Medium quality	2122	24	0	0	0
K10_SemiBin_bin.6	Dilute-MetaSeq	d__Bacteria	p__Pseudomonadota	c__Alphaproteobacteria	o__Rhizobiales	f__Rhizobiaceae	g__Agrobacterium	s__Agrobacterium pusense	54.31	0	209	123621	6.7587e+06	59.49	21921	8235	Medium quality	3560	14	0	0	0
K3_SemiBin_bin.4	Dilute-MetaSeq	d__Bacteria	p__Pseudomonadota	c__Alphaproteobacteria	o__Rhizobiales	f__Rhizobiaceae	g__Agrobacterium	s__Agrobacterium pusense	54.31	0	233	198787	7.85136e+06	59.68	23499	9063	Medium quality	4142	16	0	0	0
S12_SemiBin_bin.4	Dilute-MetaSeq	d__Bacteria	p__Pseudomonadota	c__Alphaproteobacteria	o__Rhizobiales	f__Rhizobiaceae	g__Agrobacterium	s__Agrobacterium pusense	54.31	0	214	191379	7.54679e+06	59.52	25816	8614	Medium quality	3971	16	0	0	0
B_SemiBin_bin.42	Dilute-MetaSeq	d__Bacteria	p__Bacillota_I	c__Bacilli_A	o__Erysipelotrichales	f__Erysipelotrichaceae	g__UBA636	s__	54.29	3.05	107	38529	1.51904e+06	34.06	11148	3415	Medium quality	832	9	0	0	0
W_SemiBin_bin.0	Dilute-MetaSeq	d__Bacteria	p__Bacillota_I	c__Bacilli_A	o__Erysipelotrichales	f__Erysipelotrichaceae	g__Bulleidia	s__	54.29	1.5	172	46398	2.00914e+06	33.15	7274	3269	Medium quality	1086	24	0	0	0
L9_SemiBin_bin.366	Dilute-MetaSeq	d__Bacteria	p__Bacillota_A	c__Clostridia	o__Peptostreptococcales	f__Anaerovoracaceae	g__Eubacterium_B	s__	54.27	9.46	197	20599	1.90962e+06	44.48	6435	3143	Medium quality	972	9	0	0	0
B5_SemiBin_bin.41	Dilute-MetaSeq	d__Bacteria	p__Bacillota_A	c__Clostridia	o__Peptostreptococcales	f__Anaerovoracaceae	g__RUG099	s__	54.26	9.69	38	134860	2.58649e+06	49.54	45915	22784	Medium quality	1364	27	0	0	0
L_SemiBin_bin.563	Dilute-MetaSeq	d__Bacteria	p__Bacteroidota	c__Bacteroidia	o__Bacteroidales	f__WCHB1-69	g__F23-D06	s__	54.23	3.61	293	27828	3.38911e+06	47.89	7174	3360	Medium quality	1568	29	0	0	0
W_SemiBin_bin.1372	Dilute-MetaSeq	d__Bacteria	p__Bacteroidota	c__Bacteroidia	o__Bacteroidales	f__UBA932	g__Bact-11	s__	54.23	4.29	208	29758	2.42613e+06	58.83	7724	3272	Medium quality	1239	28	0	0	0
L5_SemiBin_bin.18	Dilute-MetaSeq	d__Bacteria	p__Bacteroidota	c__Bacteroidia	o__Bacteroidales	f__UBA932	g__Egerieousia	s__Egerieousia sp902797115	54.19	0	56	78017	1.86385e+06	38.94	21450	11591	Medium quality	871	31	0	0	0
W_SemiBin_bin.1646	Dilute-MetaSeq	d__Bacteria	p__Bacillota_A	c__Clostridia	o__Christensenellales	f__Aristaeellaceae	g__Aristaeella	s__	54.19	9.57	149	41758	2.28352e+06	54.22	13257	3878	Medium quality	1284	32	1	0	0
L1_SemiBin_bin.186	Dilute-MetaSeq	d__Bacteria	p__Spirochaetota	c__Spirochaetia	o__Treponematales	f__Treponemataceae	g__Treponema_D	s__	54.18	2.73	119	36481	2.13151e+06	37.26	13764	4331	Medium quality	996	26	0	0	0
B_SemiBin_bin.1953	Dilute-MetaSeq	d__Bacteria	p__Bacillota_A	c__Clostridia	o__Peptostreptococcales	f__Anaerovoracaceae	g__	s__	54.15	8.46	128	37738	1.43522e+06	52.02	8254	3007	Medium quality	794	15	0	0	0
W8_SemiBin_bin.327	Dilute-MetaSeq	d__Bacteria	p__Bacteroidota	c__Bacteroidia	o__Bacteroidales	f__Tenuifilaceae	g__RGIG6076	s__	54.11	0.74	197	29770	2.40686e+06	58.39	7770	3444	Medium quality	1206	21	0	0	0
W3_SemiBin_bin.78	Dilute-MetaSeq	d__Bacteria	p__Bacillota_A	c__Clostridia	o__Christensenellales	f__Aristaeellaceae	g__RUG563	s__	54.07	2.96	213	49965	2.70979e+06	60.1	8825	3192	Medium quality	1397	7	0	0	0
L9_SemiBin_bin.195	Dilute-MetaSeq	d__Bacteria	p__Bacillota_A	c__Clostridia	o__Peptostreptococcales	f__Anaerovoracaceae	g__UBA3738	s__	54.02	8.98	136	31716	1.90397e+06	46.81	10909	3916	Medium quality	1033	21	2	0	0
Z2_SemiBin_bin.12	Dilute-MetaSeq	d__Bacteria	p__Pseudomonadota	c__Gammaproteobacteria	o__Burkholderiales	f__Burkholderiaceae	g__Comamonas	s__Comamonas acidovorans	54	0.31	105	142006	6.04799e+06	66.48	49309	14115	Medium quality	3039	32	0	0	0
S4_SemiBin_bin.15	Dilute-MetaSeq	d__Bacteria	p__Pseudomonadota	c__Gammaproteobacteria	o__Burkholderiales	f__Burkholderiaceae	g__Comamonas	s__Comamonas tsuruhatensis	53.99	0.31	112	143166	5.05032e+06	67.42	35119	12461	Medium quality	2464	22	0	0	0
L3_SemiBin_bin.241	Dilute-MetaSeq	d__Bacteria	p__Bacteroidota	c__Bacteroidia	o__Bacteroidales	f__Bacteroidaceae	g__Alloprevotella	s__Alloprevotella muciniphila	53.97	0.19	194	26719	2.41057e+06	46.87	7133	3571	Medium quality	1122	12	0	0	0
L9_SemiBin_bin.28	Dilute-MetaSeq	d__Bacteria	p__Bacillota_A	c__Clostridia	o__Peptostreptococcales	f__Anaerovoracaceae	g__Eubacterium_B	s__	53.95	4.61	69	71269	1.67571e+06	43.8	17143	5829	Medium quality	817	24	0	0	0
W9_SemiBin_bin.120	Dilute-MetaSeq	d__Bacteria	p__Bacillota_A	c__Clostridia	o__Peptostreptococcales	f__Anaerovoracaceae	g__RGIG2707	s__	53.95	2.48	189	42665	1.9424e+06	49.92	6378	3169	Medium quality	1052	11	1	0	0
L12_SemiBin_bin.478	Dilute-MetaSeq	d__Bacteria	p__Bacillota_A	c__Clostridia	o__Lachnospirales	f__Bianqueaceae	g__RUG12817	s__	53.92	0.67	173	19054	1.85711e+06	53.94	6595	3073	Medium quality	915	11	0	0	0
W_SemiBin_bin.256	Dilute-MetaSeq	d__Bacteria	p__Bacillota_A	c__Clostridia	o__Christensenellales	f__CAG-138	g__PeH17	s__	53.91	8.56	269	54176	2.71309e+06	55.35	6005	3011	Medium quality	1406	20	1	0	0
W_SemiBin_bin.37	Dilute-MetaSeq	d__Bacteria	p__Bacteroidota	c__Bacteroidia	o__Bacteroidales	f__UBA932	g__Cryptobacteroides	s__	53.89	9.48	825	33436	6.32184e+06	55.04	4325	2732	Medium quality	3591	50	3	0	0
B9_SemiBin_bin.20	Dilute-MetaSeq	d__Bacteria	p__Bacteroidota	c__Bacteroidia	o__Bacteroidales	f__Bacteroidaceae	g__Prevotella	s__Prevotella sp900315635	53.79	1.72	132	121426	3.78882e+06	46.83	29656	5906	Medium quality	1660	24	0	0	0
W5_SemiBin_bin.30	Dilute-MetaSeq	d__Bacteria	p__Bacillota_A	c__Clostridia	o__Peptostreptococcales	f__Anaerovoracaceae	g__RUG11894	s__	53.79	5.17	71	63248	1.57552e+06	54.94	18273	5693	Medium quality	827	9	1	1	0
W9_SemiBin_bin.121	Dilute-MetaSeq	d__Bacteria	p__Bacteroidota	c__Bacteroidia	o__Sphingobacteriales	f__Sphingobacteriaceae	g__Sphingobacterium	s__Sphingobacterium sp000938735	53.76	6.9	579	42580	6.02049e+06	37.27	6699	3140	Medium quality	2869	27	0	0	0
L12_SemiBin_bin.101	Dilute-MetaSeq	d__Bacteria	p__Bacillota_A	c__Clostridia	o__Lachnospirales	f__Lachnospiraceae	g__Butyrivibrio	s__	53.75	4.08	142	47456	2.28947e+06	53.6	11326	4461	Medium quality	1122	23	0	0	0
W7_SemiBin_bin.28	Dilute-MetaSeq	d__Bacteria	p__Bacillota_A	c__Clostridia	o__Peptostreptococcales	f__Anaerovoracaceae	g__RUG13615	s__	53.74	0	74	94130	1.34036e+06	53.57	15239	3528	Medium quality	681	16	0	0	0
L10_SemiBin_bin.30	Dilute-MetaSeq	d__Bacteria	p__Bacillota_A	c__Clostridia	o__Lachnospirales	f__Lachnospiraceae	g__RUG11977	s__RUG11977 sp016287095	53.71	1.77	218	76872	3.49018e+06	41.8	9899	4500	Medium quality	1633	26	0	0	0
L7_SemiBin_bin.243	Dilute-MetaSeq	d__Bacteria	p__Bacillota_I	c__Bacilli_A	o__RF39	f__UBA660	g__Coprosoma	s__	53.71	2.25	83	30881	919563	31.18	6969	3233	Medium quality	508	15	1	0	0
L8_SemiBin_bin.147	Dilute-MetaSeq	d__Bacteria	p__Bacillota_I	c__Bacilli_A	o__Erysipelotrichales	f__Erysipelotrichaceae	g__Bulleidia	s__	53.7	5.24	149	36785	1.70592e+06	36.14	8076	2998	Medium quality	877	7	0	0	0
Z4_SemiBin_bin.39	Dilute-MetaSeq	d__Bacteria	p__Bacillota_A	c__Clostridia	o__Saccharofermentanales	f__Saccharofermentanaceae	g__Saccharofermentans	s__	53.7	8.27	57	102730	3.61433e+06	47.05	52201	19890	Medium quality	1861	39	0	0	0
L_SemiBin_bin.398	Dilute-MetaSeq	d__Bacteria	p__Bacillota_I	c__Bacilli_A	o__Erysipelotrichales	f__Erysipelotrichaceae	g__UBA636	s__	53.69	2.95	219	25449	1.79266e+06	30.19	4588	2814	Medium quality	957	8	0	0	1
L11_SemiBin_bin.119	Dilute-MetaSeq	d__Bacteria	p__Bacillota_A	c__Clostridia	o__Lachnospirales	f__Lachnospiraceae	g__Butyrivibrio	s__	53.67	1.75	208	50285	2.32359e+06	42.38	6624	3212	Medium quality	1229	14	0	0	0
S4_SemiBin_bin.17	Dilute-MetaSeq	d__Bacteria	p__Pseudomonadota	c__Gammaproteobacteria	o__Burkholderiales	f__Burkholderiaceae	g__Pelomonas	s__Pelomonas sp003963075	53.6	0	54	126067	3.23812e+06	67.87	33701	19208	Medium quality	1620	32	0	0	0
B3_SemiBin_bin.194	Dilute-MetaSeq	d__Bacteria	p__Bacillota_A	c__Clostridia	o__Oscillospirales	f__Ruminococcaceae	g__Ruminococcus	s__Ruminococcus flavefaciens_B	53.58	6.38	213	59070	3.17855e+06	52.48	13230	3465	Medium quality	1632	23	3	0	0
L6_SemiBin_bin.11	Dilute-MetaSeq	d__Bacteria	p__Spirochaetota	c__Spirochaetia	o__Treponematales	f__Treponemataceae	g__Treponema_D	s__	53.52	2.8	49	62855	2.50217e+06	38.35	39144	16580	Medium quality	1215	26	0	0	0
L9_SemiBin_bin.49	Dilute-MetaSeq	d__Bacteria	p__Bacillota_A	c__Clostridia	o__Christensenellales	f__QAND01	g__QAND01	s__	53.49	1.01	98	56074	1.63582e+06	55.79	13460	3573	Medium quality	932	26	0	0	0
L12_SemiBin_bin.139	Dilute-MetaSeq	d__Bacteria	p__Bacillota_A	c__Clostridia	o__Lachnospirales	f__Lachnospiraceae	g__UBA4285	s__	53.47	7.55	58	42172	1.68065e+06	42.27	25184	7573	Medium quality	803	7	0	0	1
H7_SemiBin_bin.2	Dilute-MetaSeq	d__Bacteria	p__Pseudomonadota	c__Alphaproteobacteria	o__Rhizobiales	f__Rhizobiaceae	g__Agrobacterium	s__Agrobacterium oryzihabitans	53.45	0	37	262669	5.1357e+06	59.1	141036	32406	Medium quality	2602	33	0	0	1
J4_SemiBin_bin.8	Dilute-MetaSeq	d__Bacteria	p__Pseudomonadota	c__Alphaproteobacteria	o__Rhizobiales	f__Rhizobiaceae	g__Pseudochrobactrum	s__Pseudochrobactrum saccharolyticum	53.45	0	43	265408	4.69559e+06	51.52	88939	27892	Medium quality	2247	25	0	0	0
J9_SemiBin_bin.2	Dilute-MetaSeq	d__Bacteria	p__Pseudomonadota	c__Gammaproteobacteria	o__Xanthomonadales	f__Xanthomonadaceae	g__Stenotrophomonas	s__Stenotrophomonas maltophilia_G	53.45	0	36	366432	4.59888e+06	66.57	89721	37783	Medium quality	2214	42	0	0	0
K6_SemiBin_bin.5	Dilute-MetaSeq	d__Bacteria	p__Pseudomonadota	c__Alphaproteobacteria	o__Rhizobiales	f__Rhizobiaceae	g__Agrobacterium	s__Agrobacterium pusense	53.45	0	202	198770	7.55396e+06	59.52	26417	9532	Medium quality	3880	18	0	0	0
L10_SemiBin_bin.147	Dilute-MetaSeq	d__Bacteria	p__Bacillota_A	c__Clostridia	o__Lachnospirales	f__Lachnospiraceae	g__Avilachnospira	s__	53.45	1.72	80	37559	1.42403e+06	47.05	17820	4130	Medium quality	745	17	0	0	0
M11_SemiBin_bin.4	Dilute-MetaSeq	d__Bacteria	p__Pseudomonadota	c__Alphaproteobacteria	o__Rhizobiales	f__Rhizobiaceae	g__Agrobacterium	s__Agrobacterium pusense	53.45	0	192	198773	7.59828e+06	59.55	29720	10241	Medium quality	3904	16	0	0	0
M6_SemiBin_bin.6	Dilute-MetaSeq	d__Bacteria	p__Pseudomonadota	c__Gammaproteobacteria	o__Xanthomonadales	f__Xanthomonadaceae	g__Stenotrophomonas	s__Stenotrophomonas maltophilia_G	53.45	0	40	289845	5.41926e+06	66.54	118353	39650	Medium quality	2628	44	0	0	0
W12_SemiBin_bin.102	Dilute-MetaSeq	d__Bacteria	p__Bacteroidota	c__Bacteroidia	o__Bacteroidales	f__F082	g__Limimorpha	s__	53.45	0.86	228	49103	3.54183e+06	49.92	10763	3899	Medium quality	1646	20	0	0	0
Z11_SemiBin_bin.8	Dilute-MetaSeq	d__Bacteria	p__Pseudomonadota	c__Gammaproteobacteria	o__Burkholderiales	f__Burkholderiaceae	g__Comamonas	s__Comamonas acidovorans	53.45	0	144	162536	7.03308e+06	66.81	47452	10513	Medium quality	3454	23	0	0	0
W7_SemiBin_bin.84	Dilute-MetaSeq	d__Bacteria	p__Bacteroidota	c__Bacteroidia	o__Bacteroidales	f__Tannerellaceae	g__Massilibacteroides	s__Massilibacteroides sp023429375	53.36	0.58	134	63480	2.47763e+06	40.15	13031	4878	Medium quality	1147	15	0	0	0
L11_SemiBin_bin.283	Dilute-MetaSeq	d__Bacteria	p__Bacillota_I	c__Bacilli_A	o__Erysipelotrichales	f__Erysipelotrichaceae	g__Bulleidia	s__	53.33	5.17	183	26590	1.54587e+06	34.87	4817	2910	Medium quality	808	21	1	0	0
W8_SemiBin_bin.477	Dilute-MetaSeq	d__Bacteria	p__Bacillota_A	c__Clostridia	o__Peptostreptococcales	f__Anaerovoracaceae	g__RGIG2707	s__	53.31	8.04	133	21661	1.29409e+06	53.49	5965	2874	Medium quality	700	6	0	0	0
B10_SemiBin_bin.24	Dilute-MetaSeq	d__Bacteria	p__Bacillota_A	c__Clostridia	o__Lachnospirales	f__Lachnospiraceae	g__Chordicoccus	s__Chordicoccus sp902776305	53.23	5.7	84	129252	3.58587e+06	48.86	33390	11498	Medium quality	1651	23	0	0	0
W1_SemiBin_bin.186	Dilute-MetaSeq	d__Bacteria	p__Bacteroidota	c__Bacteroidia	o__Bacteroidales	f__P3	g__UBA1711	s__	53.23	0.54	149	44941	3.2531e+06	52.2	16032	5925	Medium quality	1440	22	0	0	0
M12_SemiBin_bin.11	Dilute-MetaSeq	d__Bacteria	p__Pseudomonadota	c__Gammaproteobacteria	o__Burkholderiales	f__Burkholderiaceae	g__Cupriavidus	s__Cupriavidus metallidurans	53.1	3.45	97	150921	6.1279e+06	63.27	54527	16159	Medium quality	3087	31	0	0	0
W2_SemiBin_bin.154	Dilute-MetaSeq	d__Bacteria	p__Patescibacteria	c__Saccharimonadia	o__Saccharimonadales	f__Nanosyncoccaceae	g__Nanosyncoccus	s__	53.06	8.62	52	54167	912513	43.05	11541	5380	Medium quality	474	33	2	0	0
W3_SemiBin_bin.199	Dilute-MetaSeq	d__Bacteria	p__Bacteroidota	c__Bacteroidia	o__Bacteroidales	f__UBA932	g__Cryptobacteroides	s__Cryptobacteroides sp024693285	53.06	0	261	32353	2.75958e+06	51.17	6451	3067	Medium quality	1394	14	0	0	0
M2_SemiBin_bin.17	Dilute-MetaSeq	d__Bacteria	p__Pseudomonadota	c__Gammaproteobacteria	o__Pseudomonadales	f__Moraxellaceae	g__Acinetobacter	s__Acinetobacter johnsonii	53.05	0	41	133287	2.97742e+06	41.65	53530	23162	Medium quality	1518	29	1	0	0
B4_SemiBin_bin.55	Dilute-MetaSeq	d__Bacteria	p__Bacillota_A	c__Clostridia	o__Lachnospirales	f__Lachnospiraceae	g__Chordicoccus	s__	53.01	0	81	119645	3.50276e+06	49.2	31589	10352	Medium quality	1585	69	0	0	0
W8_SemiBin_bin.242	Dilute-MetaSeq	d__Bacteria	p__Synergistota	c__Synergistia	o__Synergistales	f__Aminobacteriaceae	g__	s__	53	7.95	316	37076	3.14517e+06	60.9	5995	2986	Medium quality	1821	20	0	0	0
W_SemiBin_bin.72	Dilute-MetaSeq	d__Bacteria	p__Bacillota_A	c__Clostridia	o__Oscillospirales	f__QAMX01	g__	s__	52.98	5.85	348	25921	2.76868e+06	57.02	4256	2781	Medium quality	1480	23	1	0	0
W3_SemiBin_bin.306	Dilute-MetaSeq	d__Bacteria	p__Bacteroidota	c__Bacteroidia	o__Bacteroidales	f__UBA932	g__Bact-11	s__	52.97	1.38	164	24521	1.75908e+06	54.76	6127	3188	Medium quality	870	13	0	0	0
W_SemiBin_bin.85	Dilute-MetaSeq	d__Bacteria	p__Bacillota_A	c__Clostridia	o__Peptostreptococcales	f__Anaerovoracaceae	g__RUG754	s__	52.96	7.8	194	73658	3.71011e+06	45.53	17432	4484	Medium quality	2141	73	2	0	0
L11_SemiBin_bin.62	Dilute-MetaSeq	d__Bacteria	p__Pseudomonadota	c__Gammaproteobacteria	o__Burkholderiales	f__Neisseriaceae	g__RGIG3394	s__RGIG3394 sp017446355	52.94	0.23	49	70200	1.8369e+06	40.08	31279	9431	Medium quality	897	24	0	0	0
W2_SemiBin_bin.37	Dilute-MetaSeq	d__Bacteria	p__Bacillota_A	c__Clostridia	o__Christensenellales	f__CAG-138	g__RUG472	s__	52.93	4.84	86	99405	1.91839e+06	57.81	19898	4974	Medium quality	1014	26	0	0	0
W_SemiBin_bin.969	Dilute-MetaSeq	d__Bacteria	p__Bacteroidota	c__Bacteroidia	o__Bacteroidales	f__UBA932	g__Cryptobacteroides	s__	52.92	5.03	185	31187	2.31245e+06	61.89	8357	3438	Medium quality	1121	27	1	0	0
L_SemiBin_bin.822	Dilute-MetaSeq	d__Bacteria	p__Bacteroidota	c__Bacteroidia	o__Bacteroidales	f__UBA932	g__Cryptobacteroides	s__Cryptobacteroides sp002472565	52.9	4.87	229	23583	2.31992e+06	52.99	6090	3023	Medium quality	1154	15	0	0	0
W8_SemiBin_bin.34	Dilute-MetaSeq	d__Bacteria	p__Pseudomonadota	c__Gammaproteobacteria	o__Enterobacterales	f__Enterobacteriaceae	g__Serratia	s__Serratia ureilytica	52.87	1.04	333	76726	4.74948e+06	58.53	10686	3220	Medium quality	2639	43	0	0	0
L8_SemiBin_bin.98	Dilute-MetaSeq	d__Bacteria	p__Bacteroidota	c__Bacteroidia	o__Bacteroidales	f__UBA932	g__Egerieousia	s__Egerieousia sp900322025	52.84	0.48	117	43022	1.74356e+06	41	9472	3532	Medium quality	799	18	0	0	0
B11_SemiBin_bin.30	Dilute-MetaSeq	d__Bacteria	p__Bacteroidota	c__Bacteroidia	o__Bacteroidales	f__Bacteroidaceae	g__UBA3839	s__UBA3839 sp900314125	52.82	0	63	123553	3.31697e+06	48.43	44742	13243	Medium quality	1389	29	0	0	0
L5_SemiBin_bin.275	Dilute-MetaSeq	d__Bacteria	p__Bacillota_I	c__Bacilli_A	o__Erysipelotrichales	f__Erysipelotrichaceae	g__UBA636	s__	52.82	0	91	25488	1.40877e+06	33.53	10724	4213	Medium quality	740	20	0	0	0
B_SemiBin_bin.1253	Dilute-MetaSeq	d__Bacteria	p__Bacillota_A	c__Clostridia	o__Saccharofermentanales	f__Saccharofermentanaceae	g__Saccharofermentans	s__	52.81	9.89	232	39717	2.6794e+06	48.32	7506	3350	Medium quality	1392	19	0	0	0
B6_SemiBin_bin.33	Dilute-MetaSeq	d__Bacteria	p__Bacillota_A	c__Clostridia	o__Saccharofermentanales	f__Saccharofermentanaceae	g__Saccharofermentans	s__	52.78	6.4	83	90355	3.98942e+06	46.15	34014	13484	Medium quality	1936	24	0	0	0
Z4_SemiBin_bin.37	Dilute-MetaSeq	d__Bacteria	p__Bacillota_A	c__Clostridia	o__Lachnospirales	f__Lachnospiraceae	g__UBA2868	s__	52.78	8.33	59	107121	3.32091e+06	45.85	53475	16340	Medium quality	1609	28	0	1	0
B9_SemiBin_bin.98	Dilute-MetaSeq	d__Bacteria	p__Bacteroidota	c__Bacteroidia	o__Bacteroidales	f__UBA932	g__Bact-11	s__	52.76	9.65	165	71245	2.22933e+06	58.22	9027	3379	Medium quality	1125	29	0	0	0
W7_SemiBin_bin.57	Dilute-MetaSeq	d__Bacteria	p__Bacteroidota	c__Bacteroidia	o__Sphingobacteriales	f__Sphingobacteriaceae	g__Sphingobacterium	s__Sphingobacterium nematocida	52.76	0	213	74733	5.80637e+06	40.09	22373	6043	Medium quality	2687	29	1	0	0
W3_SemiBin_bin.301	Dilute-MetaSeq	d__Bacteria	p__Spirochaetota	c__Spirochaetia	o__Treponematales	f__Treponemataceae	g__Treponema_D	s__	52.73	0	139	24787	1.85805e+06	45.79	8731	3426	Medium quality	808	13	0	0	0
W_SemiBin_bin.837	Dilute-MetaSeq	d__Bacteria	p__Spirochaetota	c__Spirochaetia	o__Sphaerochaetales	f__Sphaerochaetaceae	g__UBA9732	s__UBA9732 sp902781545	52.73	1.33	199	20624	1.98643e+06	51.9	6164	3067	Medium quality	1005	18	1	0	0
H_SemiBin_bin.12	Dilute-MetaSeq	d__Bacteria	p__Pseudomonadota	c__Alphaproteobacteria	o__Caulobacterales	f__Caulobacteraceae	g__Caulobacter	s__	52.66	5.02	315	91309	4.00827e+06	66.17	8842	3017	Medium quality	2153	44	1	0	0
B4_SemiBin_bin.11	Dilute-MetaSeq	d__Bacteria	p__Bacillota_A	c__Clostridia	o__Lachnospirales	f__Lachnospiraceae	g__UBA2868	s__	52.64	5.94	64	196902	3.45428e+06	45.98	37857	16315	Medium quality	1566	27	0	0	0
B11_SemiBin_bin.127	Dilute-MetaSeq	d__Bacteria	p__Bacillota_I	c__Bacilli_A	o__RFN20	f__CAG-826	g__UBA2450	s__	52.63	0	25	53204	968628	33.45	29172	10025	Medium quality	465	9	0	0	0
B3_SemiBin_bin.179	Dilute-MetaSeq	d__Bacteria	p__Bacillota_A	c__Clostridia	o__Lachnospirales	f__Lachnospiraceae	g__CAG-791	s__CAG-791 sp030525515	52.63	8.77	161	63553	3.23007e+06	52.34	17453	4930	Medium quality	1521	19	0	0	0
W8_SemiBin_bin.417	Dilute-MetaSeq	d__Bacteria	p__Bacillota_I	c__Bacilli_A	o__Erysipelotrichales	f__Erysipelotrichaceae	g__UBA636	s__	52.63	1.97	133	25066	1.56826e+06	33.98	7125	3403	Medium quality	822	16	1	0	0
L4_SemiBin_bin.77	Dilute-MetaSeq	d__Bacteria	p__Bacteroidota	c__Bacteroidia	o__Bacteroidales	f__UBA932	g__Egerieousia	s__Egerieousia sp946545765	52.62	0	127	56933	1.78637e+06	33.97	9482	3197	Medium quality	803	16	0	0	0
W3_SemiBin_bin.198	Dilute-MetaSeq	d__Bacteria	p__Bacillota_A	c__Clostridia	o__Oscillospirales	f__CAG-382	g__UBA1752	s__	52.62	2.01	197	32507	2.03295e+06	55.18	6550	2865	Medium quality	996	22	0	0	0
L9_SemiBin_bin.128	Dilute-MetaSeq	d__Bacteria	p__Bacillota_I	c__Bacilli_A	o__Erysipelotrichales	f__Erysipelotrichaceae	g__RUG521	s__	52.59	0.71	157	38459	1.90126e+06	45.37	7941	3164	Medium quality	991	33	1	0	0
W10_SemiBin_bin.124	Dilute-MetaSeq	d__Bacteria	p__Bacteroidota	c__Bacteroidia	o__Bacteroidales	f__P3	g__UBA1711	s__	52.59	6.9	116	58268	3.57374e+06	59.25	20689	8729	Medium quality	1667	19	1	0	0
W10_SemiBin_bin.88	Dilute-MetaSeq	d__Bacteria	p__Bacillota_B	c__Dehalobacteriia	o__UBA4068	f__UBA4068	g__HGM13862	s__	52.59	0	76	69235	1.27266e+06	51.87	16376	3476	Medium quality	683	14	1	0	0
W1_SemiBin_bin.189	Dilute-MetaSeq	d__Bacteria	p__Bacteroidota	c__Bacteroidia	o__Bacteroidales	f__UBA932	g__Cryptobacteroides	s__	52.59	3.45	164	44741	2.37772e+06	59.11	9909	3862	Medium quality	1148	16	0	0	0
W6_SemiBin_bin.148	Dilute-MetaSeq	d__Bacteria	p__Bacillota_A	c__Clostridia	o__Peptostreptococcales	f__Anaerovoracaceae	g__RUG14258	s__	52.59	7.76	183	35783	2.20803e+06	55.27	7987	3261	Medium quality	1146	11	0	0	0
W7_SemiBin_bin.183	Dilute-MetaSeq	d__Bacteria	p__Bacteroidota	c__Bacteroidia	o__Bacteroidales	f__UBA932	g__Cryptobacteroides	s__Cryptobacteroides sp902794615	52.59	1.72	143	42068	2.42579e+06	58.26	10513	4721	Medium quality	1149	13	0	0	0
W3_SemiBin_bin.184	Dilute-MetaSeq	d__Bacteria	p__UBA3054	c__UBA3054	o__UBA3054	f__UBA3054	g__UBA3054	s__	52.58	0.04	182	34186	2.54656e+06	54.26	8578	3655	Medium quality	1161	28	0	0	0
B7_SemiBin_bin.82	Dilute-MetaSeq	d__Bacteria	p__Bacillota_A	c__Clostridia	o__Peptostreptococcales	f__Anaerovoracaceae	g__Eubacterium_B	s__	52.55	7.8	83	54218	1.56635e+06	44.48	13236	4692	Medium quality	836	22	0	0	0
L5_SemiBin_bin.379	Dilute-MetaSeq	d__Bacteria	p__Patescibacteria	c__Microgenomatia	o__UBA1400	f__PJMF01	g__	s__	52.55	8.31	167	20226	1.55209e+06	42.9	5598	2869	Medium quality	837	26	0	0	0
W_SemiBin_bin.612	Dilute-MetaSeq	d__Bacteria	p__Synergistota	c__Synergistia	o__Synergistales	f__Aminobacteriaceae	g__	s__	52.54	9.32	406	17824	3.34624e+06	62.5	4575	2749	Medium quality	1917	13	0	0	0
W9_SemiBin_bin.464	Dilute-MetaSeq	d__Archaea	p__Methanobacteriota	c__Methanobacteria	o__Methanobacteriales	f__Methanobacteriaceae	g__CADBMS01	s__CADBMS01 sp902795935	52.53	1.14	128	16625	1.06112e+06	29.8	4384	2770	Medium quality	539	15	0	0	0
L12_SemiBin_bin.282	Dilute-MetaSeq	d__Bacteria	p__Bacillota_A	c__Clostridia	o__Lachnospirales	f__Lachnospiraceae	g__Butyrivibrio	s__	52.53	6.72	258	28525	3.22906e+06	52.63	7603	3877	Medium quality	1543	9	0	0	0
B11_SemiBin_bin.3	Dilute-MetaSeq	d__Bacteria	p__Patescibacteria	c__Saccharimonadia	o__Saccharimonadales	f__Nanosyncoccaceae	g__Nanosyncoccus	s__Nanosyncoccus sp017511645	52.51	8.62	12	184960	1.18719e+06	43.98	77057	30596	Medium quality	613	41	1	1	2
L10_SemiBin_bin.120	Dilute-MetaSeq	d__Bacteria	p__Bacillota_A	c__Clostridia	o__Saccharofermentanales	f__Saccharofermentanaceae	g__Saccharofermentans	s__Saccharofermentans sp902764825	52.5	8.77	208	41827	2.73668e+06	47.68	8523	3691	Medium quality	1351	21	0	0	0
W1_SemiBin_bin.383	Dilute-MetaSeq	d__Bacteria	p__Bacteroidota	c__Bacteroidia	o__Bacteroidales	f__UBA932	g__RUG11257	s__	52.46	3.57	190	25854	2.05853e+06	56.17	6457	3191	Medium quality	991	20	0	0	1
W3_SemiBin_bin.351	Dilute-MetaSeq	d__Bacteria	p__Spirochaetota	c__Spirochaetia	o__Treponematales	f__Treponemataceae	g__GCA-2749205	s__	52.45	0	180	22159	2.04014e+06	44.02	7040	3284	Medium quality	872	14	0	0	0
B2_SemiBin_bin.221	Dilute-MetaSeq	d__Bacteria	p__Bacteroidota	c__Bacteroidia	o__Bacteroidales	f__Bacteroidaceae	g__Prevotella	s__	52.24	9	224	48940	3.01962e+06	51.07	8654	3340	Medium quality	1409	12	1	0	0
L3_SemiBin_bin.70	Dilute-MetaSeq	d__Bacteria	p__Bacteroidota	c__Bacteroidia	o__Bacteroidales	f__UBA932	g__Egerieousia	s__Egerieousia sp946545765	52.22	2.38	42	52239	1.48548e+06	33.85	28458	9113	Medium quality	675	14	0	0	0
W4_SemiBin_bin.316	Dilute-MetaSeq	d__Bacteria	p__Bacteroidota	c__Bacteroidia	o__Bacteroidales	f__UBA932	g__Egerieousia	s__Egerieousia sp946545765	52.2	0.48	132	29307	1.71081e+06	33.89	8701	3179	Medium quality	761	11	0	0	0
K1_SemiBin_bin.18	Dilute-MetaSeq	d__Bacteria	p__Pseudomonadota	c__Alphaproteobacteria	o__Rhizobiales	f__Rhizobiaceae	g__Pseudochrobactrum	s__Pseudochrobactrum saccharolyticum	52.17	0	315	40945	3.6873e+06	51.35	6919	3014	Medium quality	1837	23	0	0	0
L7_SemiBin_bin.316	Dilute-MetaSeq	d__Bacteria	p__Patescibacteria	c__JAEDAM01	o__Absconditabacterales	f__Absconditicoccaceae	g__UBA3291	s__	52.12	3.76	114	25523	1.23127e+06	32.31	6511	3023	Medium quality	572	22	0	0	0
B4_SemiBin_bin.110	Dilute-MetaSeq	d__Bacteria	p__Bacillota_A	c__Clostridia	o__Christensenellales	f__CAG-138	g__RUG472	s__	52.08	4.81	69	88503	2.06964e+06	56.81	21114	8280	Medium quality	1055	32	0	0	0
B5_SemiBin_bin.334	Dilute-MetaSeq	d__Bacteria	p__Bacillota_I	c__Bacilli_A	o__Erysipelotrichales	f__Erysipelotrichaceae	g__UBA636	s__	52.07	7.59	208	31306	2.25629e+06	33.86	6593	3187	Medium quality	1173	13	0	0	0
W_SemiBin_bin.216	Dilute-MetaSeq	d__Bacteria	p__Bacteroidota	c__Bacteroidia	o__Bacteroidales	f__UBA932	g__Cryptobacteroides	s__Cryptobacteroides sp902794615	52.05	1.72	321	23657	3.29784e+06	56.39	5845	2997	Medium quality	1616	34	0	0	0
W12_SemiBin_bin.67	Dilute-MetaSeq	d__Bacteria	p__Bacillota_A	c__Clostridia	o__Christensenellales	f__Aristaeellaceae	g__Firm-10	s__	51.96	6.01	258	56796	3.24028e+06	62.98	8044	3360	Medium quality	1663	11	0	0	0
L7_SemiBin_bin.121	Dilute-MetaSeq	d__Bacteria	p__Bacillota_A	c__Clostridia	o__Lachnospirales	f__Lachnospiraceae	g__Butyrivibrio	s__	51.94	2.14	186	45048	3.31287e+06	49.86	12382	4562	Medium quality	1523	8	0	0	0
L9_SemiBin_bin.339	Dilute-MetaSeq	d__Bacteria	p__Bacteroidota	c__Bacteroidia	o__Bacteroidales	f__P3	g__Phil12	s__Phil12 sp900319595	51.94	0.05	172	22044	1.94793e+06	33.69	7070	3146	Medium quality	874	17	0	0	0
L1_SemiBin_bin.155	Dilute-MetaSeq	d__Bacteria	p__Bacillota_A	c__Clostridia	o__Lachnospirales	f__Lachnospiraceae	g__UBA4292	s__	51.91	9.17	157	39667	2.09687e+06	45.75	9136	3424	Medium quality	1024	7	0	0	0
L1_SemiBin_bin.274	Dilute-MetaSeq	d__Bacteria	p__Bacteroidota	c__Bacteroidia	o__Bacteroidales	f__UBA932	g__Egerieousia	s__	51.9	0.48	158	28627	1.84205e+06	44.45	6690	3198	Medium quality	823	12	0	0	0
S2_SemiBin_bin.2	Dilute-MetaSeq	d__Bacteria	p__Bacteroidota	c__Bacteroidia	o__Chitinophagales	f__Chitinophagaceae	g__Sediminibacterium	s__	51.89	0	13	325152	3.31251e+06	44.82	184713	75686	Medium quality	1474	17	0	0	0
W11_SemiBin_bin.95	Dilute-MetaSeq	d__Bacteria	p__Bacillota_A	c__Clostridia	o__Lachnospirales	f__Lachnospiraceae	g__Bilifractor	s__	51.87	5.42	179	50715	2.54363e+06	56.85	10193	3491	Medium quality	1266	30	0	0	1
L9_SemiBin_bin.204	Dilute-MetaSeq	d__Bacteria	p__Bacillota_A	c__Clostridia	o__Lachnospirales	f__Lachnospiraceae	g__Butyrivibrio	s__	51.86	1.85	230	30948	2.71248e+06	53.38	7532	3124	Medium quality	1291	9	0	0	0
L_SemiBin_bin.651	Dilute-MetaSeq	d__Bacteria	p__Bacillota_A	c__Clostridia	o__Lachnospirales	f__Lachnospiraceae	g__UBA629	s__UBA629 sp900317915	51.84	1.98	189	42593	2.52046e+06	44.19	8831	3316	Medium quality	1159	29	0	0	0
H4_SemiBin_bin.8	Dilute-MetaSeq	d__Bacteria	p__Bacteroidota	c__Bacteroidia	o__Flavobacteriales	f__Weeksellaceae	g__Chryseobacterium	s__	51.83	9.03	94	114423	3.43264e+06	33.09	25544	12043	Medium quality	1743	12	0	0	0
W_SemiBin_bin.547	Dilute-MetaSeq	d__Bacteria	p__Bacteroidota	c__Bacteroidia	o__Bacteroidales	f__WCHB1-69	g__UBA1195	s__UBA1195 sp002309855	51.83	2.38	78	88168	2.64914e+06	51.01	37560	8486	Medium quality	1200	21	1	0	0
W11_SemiBin_bin.169	Dilute-MetaSeq	d__Bacteria	p__Bacillota_A	c__Clostridia	o__Christensenellales	f__Aristaeellaceae	g__SFMI01	s__	51.82	4.25	189	39381	2.84148e+06	56.93	11128	3553	Medium quality	1432	19	0	0	0
L12_SemiBin_bin.321	Dilute-MetaSeq	d__Bacteria	p__Bacteroidota	c__Bacteroidia	o__Bacteroidales	f__UBA932	g__Cryptobacteroides	s__Cryptobacteroides sp902768955	51.8	2.22	178	26003	2.14191e+06	53.08	7071	3278	Medium quality	1049	10	0	0	0
L9_SemiBin_bin.297	Dilute-MetaSeq	d__Bacteria	p__Bacteroidota	c__Bacteroidia	o__Bacteroidales	f__UBA932	g__Bact-11	s__	51.8	6.71	251	24433	2.42694e+06	54.51	5489	2882	Medium quality	1221	18	0	0	0
W12_SemiBin_bin.97	Dilute-MetaSeq	d__Bacteria	p__Bacillota_A	c__Clostridia	o__Christensenellales	f__CAG-138	g__Pelethousia	s__	51.8	0.71	127	50245	1.91919e+06	56.03	11590	3319	Medium quality	1001	31	0	0	0
J7_SemiBin_bin.14	Dilute-MetaSeq	d__Bacteria	p__Pseudomonadota	c__Alphaproteobacteria	o__Rhizobiales	f__Rhizobiaceae	g__Pseudochrobactrum	s__Pseudochrobactrum saccharolyticum	51.78	0.43	246	59376	3.65726e+06	51.21	9090	4291	Medium quality	1804	30	0	0	0
W2_SemiBin_bin.94	Dilute-MetaSeq	d__Bacteria	p__Bacillota_A	c__Clostridia	o__Lachnospirales	f__Lachnospiraceae	g__Butyrivibrio	s__	51.75	1.68	71	71366	2.6305e+06	57.58	28180	8328	Medium quality	1204	16	0	0	0
W12_SemiBin_bin.108	Dilute-MetaSeq	d__Bacteria	p__Bacillota_A	c__Clostridia	o__Lachnospirales	f__Lachnospiraceae	g__SUG1684	s__	51.73	0.69	149	47849	2.44681e+06	50.85	11523	4015	Medium quality	1187	8	0	0	0
B6_SemiBin_bin.186	Dilute-MetaSeq	d__Bacteria	p__Bacillota_A	c__Clostridia	o__Oscillospirales	f__Oscillospiraceae	g__Limivicinus	s__Limivicinus sp900317375	51.72	3.45	209	61109	2.9642e+06	58.9	8808	3736	Medium quality	1416	10	0	0	0
B6_SemiBin_bin.24	Dilute-MetaSeq	d__Bacteria	p__Bacillota_A	c__Clostridia	o__Lachnospirales	f__Lachnospiraceae	g__AC2028	s__AC2028 sp016291475	51.72	5.17	49	145608	3.83676e+06	44.48	60627	21067	Medium quality	1874	26	0	0	0
B7_SemiBin_bin.144	Dilute-MetaSeq	d__Bacteria	p__Bacteroidota	c__Bacteroidia	o__Bacteroidales	f__UBA932	g__Cryptobacteroides	s__Cryptobacteroides sp017447815	51.72	6.9	147	39528	2.74621e+06	58.68	11725	5453	Medium quality	1204	15	0	0	0
B9_SemiBin_bin.59	Dilute-MetaSeq	d__Bacteria	p__Bacillota_A	c__Clostridia	o__Oscillospirales	f__Oscillospiraceae	g__Limivicinus	s__Limivicinus sp902778665	51.72	0	195	88735	3.31025e+06	51.72	12441	3741	Medium quality	1643	12	0	0	0
B_SemiBin_bin.1737	Dilute-MetaSeq	d__Bacteria	p__Bacillota_A	c__Clostridia	o__Lachnospirales	f__Lachnospiraceae	g__UBA1712	s__	51.72	6.9	63	88424	2.2972e+06	46.14	33424	10426	Medium quality	1091	24	0	0	0
H2_SemiBin_bin.4	Dilute-MetaSeq	d__Bacteria	p__Pseudomonadota	c__Alphaproteobacteria	o__Rhizobiales	f__Rhizobiaceae	g__Agrobacterium	s__Agrobacterium pusense	51.72	0	204	202438	7.96059e+06	59.45	26914	9149	Medium quality	3995	14	0	0	0
K6_SemiBin_bin.3	Dilute-MetaSeq	d__Bacteria	p__Pseudomonadota	c__Gammaproteobacteria	o__Xanthomonadales	f__Xanthomonadaceae	g__Stenotrophomonas	s__Stenotrophomonas maltophilia_G	51.72	0	31	317746	5.09016e+06	66.54	138544	41009	Medium quality	2364	44	0	0	0
K8_SemiBin_bin.5	Dilute-MetaSeq	d__Bacteria	p__Pseudomonadota	c__Alphaproteobacteria	o__Rhizobiales	f__Rhizobiaceae	g__Agrobacterium	s__Agrobacterium pusense	51.72	0	222	198752	7.59097e+06	59.58	22307	8300	Medium quality	3814	15	0	0	0
L8_SemiBin_bin.65	Dilute-MetaSeq	d__Bacteria	p__Bacteroidota	c__Bacteroidia	o__Bacteroidales	f__UBA932	g__Cryptobacteroides	s__	51.72	0	150	50224	2.84778e+06	57.55	14413	4266	Medium quality	1222	15	0	0	0
M12_SemiBin_bin.3	Dilute-MetaSeq	d__Bacteria	p__Bacteroidota	c__Bacteroidia	o__Sphingobacteriales	f__Sphingobacteriaceae	g__Sphingobacterium	s__Sphingobacterium sp000938735	51.72	3.45	58	253539	7.31978e+06	36.54	98509	31571	Medium quality	3298	32	0	0	0
S10_SemiBin_bin.14	Dilute-MetaSeq	d__Bacteria	p__Pseudomonadota	c__Alphaproteobacteria	o__Rhizobiales	f__Rhizobiaceae	g__Agrobacterium	s__Agrobacterium pusense	51.72	0	187	101891	6.85441e+06	59.63	24588	8471	Medium quality	3390	14	0	0	0
S10_SemiBin_bin.5	Dilute-MetaSeq	d__Bacteria	p__Pseudomonadota	c__Gammaproteobacteria	o__Xanthomonadales	f__Xanthomonadaceae	g__Stenotrophomonas	s__Stenotrophomonas maltophilia_G	51.72	0	34	289844	5.21274e+06	66.6	138507	40900	Medium quality	2426	44	0	0	0
S8_SemiBin_bin.5	Dilute-MetaSeq	d__Bacteria	p__Pseudomonadota	c__Gammaproteobacteria	o__Xanthomonadales	f__Xanthomonadaceae	g__Stenotrophomonas	s__Stenotrophomonas maltophilia_G	51.72	0	25	456308	5.03986e+06	66.54	164383	49618	Medium quality	2345	45	0	0	0
W11_SemiBin_bin.188	Dilute-MetaSeq	d__Bacteria	p__Bacteroidota	c__Bacteroidia	o__Bacteroidales	f__P3	g__UBA1711	s__	51.72	1.72	146	37756	3.14719e+06	52.98	14889	5937	Medium quality	1332	10	0	0	0
W1_SemiBin_bin.8	Dilute-MetaSeq	d__Bacteria	p__Bacteroidota	c__Bacteroidia	o__Sphingobacteriales	f__Sphingobacteriaceae	g__Sphingobacterium	s__Sphingobacterium nematocida	51.72	0	88	122214	5.39435e+06	40.27	41824	16060	Medium quality	2395	21	1	0	0
W7_SemiBin_bin.266	Dilute-MetaSeq	d__Bacteria	p__Bacillota_I	c__Bacilli_A	o__Erysipelotrichales	f__Erysipelotrichaceae	g__UBA636	s__	51.72	0	104	33570	1.45521e+06	33.76	9026	3884	Medium quality	742	15	0	0	0
W_SemiBin_bin.613	Dilute-MetaSeq	d__Bacteria	p__Bacteroidota	c__Bacteroidia	o__Bacteroidales	f__F082	g__Limimorpha	s__	51.72	6.03	412	45492	5.27416e+06	48.49	8495	3495	Medium quality	2566	41	1	0	0
Z_SemiBin_bin.196	Dilute-MetaSeq	d__Bacteria	p__Bacteroidota	c__Bacteroidia	o__Bacteroidales	f__UBA932	g__Cryptobacteroides	s__	51.72	4.08	81	154198	3.65508e+06	56.11	43720	10198	Medium quality	1778	34	3	2	2
Z_SemiBin_bin.87	Dilute-MetaSeq	d__Bacteria	p__Pseudomonadota	c__Gammaproteobacteria	o__Nevskiales	f__Nevskiaceae	g__Nevskia	s__	51.72	8.62	319	112036	5.56138e+06	66.68	13667	3700	Medium quality	2855	28	2	0	0
W1_SemiBin_bin.377	Dilute-MetaSeq	d__Bacteria	p__Bacillota_A	c__Clostridia	o__Oscillospirales	f__Oscillospiraceae	g__UBA738	s__	51.71	9.44	300	26241	2.97104e+06	64.54	5787	2892	Medium quality	1595	13	1	0	0
L2_SemiBin_bin.10	Dilute-MetaSeq	d__Bacteria	p__Bacillota_A	c__Clostridia	o__Lachnospirales	f__Lachnospiraceae	g__Chordicoccus	s__	51.69	6.77	111	100623	2.29564e+06	45.59	16442	4342	Medium quality	1135	22	0	0	0
W11_SemiBin_bin.243	Dilute-MetaSeq	d__Bacteria	p__Bacteroidota	c__Bacteroidia	o__Bacteroidales	f__Tenuifilaceae	g__RGIG6076	s__	51.64	9.91	312	33384	3.09799e+06	50.71	5800	2977	Medium quality	1435	23	0	0	0
W9_SemiBin_bin.315	Dilute-MetaSeq	d__Bacteria	p__Bacillota_A	c__Clostridia	o__Oscillospirales	f__Oscillospiraceae	g__Limivicinus	s__Limivicinus sp902778665	51.64	2.01	281	23446	2.98095e+06	52.16	6060	3128	Medium quality	1565	9	0	0	0
Z4_SemiBin_bin.15	Dilute-MetaSeq	d__Bacteria	p__Bacteroidota	c__Bacteroidia	o__Bacteroidales	f__Bacteroidaceae	g__Prevotella	s__Prevotella sp017442825	51.57	0.93	29	165843	2.6339e+06	48.02	81450	22752	Medium quality	1159	17	1	0	0
W2_SemiBin_bin.163	Dilute-MetaSeq	d__Bacteria	p__Bacillota_A	c__Clostridia	o__Lachnospirales	f__Lachnospiraceae	g__Bilifractor	s__	51.52	8.39	127	53142	1.9407e+06	54.77	10682	3653	Medium quality	949	23	0	0	0
W9_SemiBin_bin.47	Dilute-MetaSeq	d__Bacteria	p__Bacillota_A	c__Clostridia	o__Lachnospirales	f__Lachnospiraceae	g__UBA4285	s__	51.46	3.69	69	64413	1.54474e+06	41.84	16794	4959	Medium quality	709	20	0	0	0
L7_SemiBin_bin.142	Dilute-MetaSeq	d__Bacteria	p__Bacillota_A	c__Clostridia	o__Lachnospirales	f__Lachnospiraceae	g__Eubacterium_Q	s__Eubacterium_Q sp002349225	51.44	0	149	41240	2.70045e+06	39.3	14554	3843	Medium quality	1227	10	0	0	0
B5_SemiBin_bin.114	Dilute-MetaSeq	d__Bacteria	p__Bacillota_I	c__Bacilli_A	o__Erysipelotrichales	f__Erysipelotrichaceae	g__Bulleidia	s__	51.43	3.81	28	81268	1.31152e+06	34.12	41901	13890	Medium quality	608	13	0	0	0
L_SemiBin_bin.1414	Dilute-MetaSeq	d__Bacteria	p__Bacillota_A	c__Clostridia	o__Lachnospirales	f__Lachnospiraceae	g__UBA3774	s__	51.42	3.53	148	38928	2.33761e+06	49.84	11677	3671	Medium quality	1112	36	0	0	0
B_SemiBin_bin.570	Dilute-MetaSeq	d__Bacteria	p__Bacillota_A	c__Clostridia	o__Oscillospirales	f__Oscillospiraceae	g__Limivicinus	s__Limivicinus sp902802045	51.35	5.05	161	36690	2.38706e+06	47.35	10125	3557	Medium quality	1216	11	2	0	0
L2_SemiBin_bin.329	Dilute-MetaSeq	d__Bacteria	p__Bacteroidota	c__Bacteroidia	o__Bacteroidales	f__UBA932	g__Cryptobacteroides	s__	51.35	5.71	189	18842	1.85644e+06	61.62	5853	2872	Medium quality	874	18	0	0	0
W4_SemiBin_bin.29	Dilute-MetaSeq	d__Bacteria	p__Pseudomonadota	c__Gammaproteobacteria	o__Enterobacterales	f__Enterobacteriaceae	g__Serratia	s__Serratia ureilytica	51.35	0.67	269	82382	4.79581e+06	58.51	14756	3619	Medium quality	2558	37	0	0	0
Z2_SemiBin_bin.1	Dilute-MetaSeq	d__Bacteria	p__Bacteroidota	c__Bacteroidia	o__Chitinophagales	f__Chitinophagaceae	g__Sediminibacterium	s__Sediminibacterium sp017537025	51.35	0	14	504866	3.65054e+06	37.22	304679	98822	Medium quality	1661	12	0	0	0
L8_SemiBin_bin.359	Dilute-MetaSeq	d__Bacteria	p__Bacillota_I	c__Bacilli_A	o__Erysipelotrichales	f__Erysipelotrichaceae	g__UBA636	s__	51.32	5.33	148	23002	1.88646e+06	33.62	7670	3879	Medium quality	992	15	1	0	0
W2_SemiBin_bin.238	Dilute-MetaSeq	d__Bacteria	p__Bacillota_I	c__Bacilli_A	o__Erysipelotrichales	f__Erysipelotrichaceae	g__Bulleidia	s__	51.29	9.52	171	40240	2.318e+06	33.37	8720	3860	Medium quality	1092	29	1	1	0
L8_SemiBin_bin.262	Dilute-MetaSeq	d__Bacteria	p__Bacillota_A	c__Clostridia	o__Christensenellales	f__Borkfalkiaceae	g__UBA1259	s__	51.27	0.67	159	27242	1.82237e+06	43.84	6860	3078	Medium quality	871	17	0	0	0
B_SemiBin_bin.987	Dilute-MetaSeq	d__Bacteria	p__Bacillota_I	c__Bacilli_A	o__Erysipelotrichales	f__Erysipelotrichaceae	g__UBA636	s__UBA636 sp900321955	51.25	2.38	172	59934	2.42216e+06	47.3	9155	3396	Medium quality	1285	17	0	0	0
L11_SemiBin_bin.211	Dilute-MetaSeq	d__Bacteria	p__Bacillota_A	c__Clostridia	o__Lachnospirales	f__Lachnospiraceae	g__RUG842	s__	51.25	9.43	158	32929	2.13563e+06	54.66	9972	3599	Medium quality	1063	10	0	0	0
W_SemiBin_bin.1142	Dilute-MetaSeq	d__Bacteria	p__Bacteroidota	c__Bacteroidia	o__Bacteroidales	f__UBA932	g__Cryptobacteroides	s__Cryptobacteroides sp900318565	51.24	1.29	263	33436	3.14306e+06	56.75	7293	3143	Medium quality	1455	21	0	0	0
L8_SemiBin_bin.43	Dilute-MetaSeq	d__Bacteria	p__Bacillota_A	c__Clostridia	o__Christensenellales	f__MGBC116941	g__MGBC116941	s__	51.18	9.99	47	56634	1.25658e+06	39.96	16602	7122	Medium quality	693	13	0	0	0
W10_SemiBin_bin.258	Dilute-MetaSeq	d__Bacteria	p__Bacillota_A	c__Clostridia	o__Lachnospirales	f__Lachnospiraceae	g__Eubacterium_Q	s__Eubacterium_Q sp946413945	51.17	0.34	123	39885	2.35158e+06	36.3	13659	4347	Medium quality	1027	7	0	0	0
W12_SemiBin_bin.226	Dilute-MetaSeq	d__Bacteria	p__Bacteroidota	c__Bacteroidia	o__Bacteroidales	f__UBA932	g__Bact-11	s__	51.17	0.95	137	34054	1.72798e+06	54.83	8163	3274	Medium quality	801	12	0	0	0
B3_SemiBin_bin.37	Dilute-MetaSeq	d__Bacteria	p__Bacillota_A	c__Clostridia	o__Lachnospirales	f__Lachnospiraceae	g__UBA1712	s__UBA1712 sp902779505	51.16	3.51	60	134651	3.1899e+06	42.28	41579	11683	Medium quality	1519	11	0	0	0
W11_SemiBin_bin.426	Dilute-MetaSeq	d__Bacteria	p__Bacillota_A	c__Clostridia	o__Peptostreptococcales	f__Anaerovoracaceae	g__RUG11894	s__	51.1	7.37	222	21978	2.04856e+06	57.58	5094	2909	Medium quality	1056	10	0	0	0
W12_SemiBin_bin.91	Dilute-MetaSeq	d__Bacteria	p__Spirochaetota	c__Spirochaetia	o__Treponematales	f__Treponemataceae	g__Treponema_D	s__	51.09	10	169	50732	2.91173e+06	37.49	13476	4022	Medium quality	1408	34	2	0	0
L3_SemiBin_bin.250	Dilute-MetaSeq	d__Bacteria	p__Spirochaetota	c__Spirochaetia	o__Treponematales	f__Treponemataceae	g__Treponema_D	s__	51.08	3.36	196	26170	1.96162e+06	38.08	5578	2812	Medium quality	963	16	0	0	0
B9_SemiBin_bin.317	Dilute-MetaSeq	d__Bacteria	p__Pseudomonadota	c__Gammaproteobacteria	o__Burkholderiales	f__Burkholderiaceae	g__Ottowia	s__	51.05	1.43	224	28260	2.19494e+06	64.32	5325	2931	Medium quality	1064	19	0	0	0
L_SemiBin_bin.869	Dilute-MetaSeq	d__Bacteria	p__Bacillota_A	c__Clostridia	o__Lachnospirales	f__Lachnospiraceae	g__NK4A144	s__	51.04	9.13	170	60977	3.84644e+06	46.74	19014	5344	Medium quality	1805	31	0	0	0
L7_SemiBin_bin.86	Dilute-MetaSeq	d__Bacteria	p__Bacillota_I	c__Bacilli_A	o__Erysipelotrichales	f__Erysipelotrichaceae	g__UBA636	s__	51.02	8.62	147	51386	2.1291e+06	34.96	9198	3629	Medium quality	1079	20	0	0	0
B12_SemiBin_bin.97	Dilute-MetaSeq	d__Bacteria	p__Bacillota_C	c__Negativicutes	o__Acidaminococcales	f__Acidaminococcaceae	g__Succiniclasticum	s__Succiniclasticum sp017443005	51	1.35	108	61326	1.92644e+06	50.06	12088	4139	Medium quality	874	18	1	0	0
H12_SemiBin_bin.6	Dilute-MetaSeq	d__Bacteria	p__Pseudomonadota	c__Alphaproteobacteria	o__Rhizobiales	f__Rhizobiaceae	g__Agrobacterium	s__Agrobacterium sp943908365	50.97	3.45	63	168337	4.66509e+06	58.38	51552	19641	Medium quality	2294	15	0	0	0
L_SemiBin_bin.472	Dilute-MetaSeq	d__Bacteria	p__Bacillota_I	c__Bacilli_A	o__Erysipelotrichales	f__Erysipelotrichaceae	g__UBA636	s__	50.96	5.26	224	20990	1.84247e+06	34.06	4324	2725	Medium quality	927	12	0	0	0
B1_SemiBin_bin.179	Dilute-MetaSeq	d__Bacteria	p__Patescibacteria	c__Saccharimonadia	o__Saccharimonadales	f__Nanosyncoccaceae	g__Nanosyncoccus	s__	50.91	10	26	59290	893876	44.66	28043	9636	Medium quality	478	34	0	0	0
W10_SemiBin_bin.167	Dilute-MetaSeq	d__Bacteria	p__Spirochaetota	c__Spirochaetia	o__CADAEX01	f__CADAEX01	g__CADAEX01	s__	50.91	0	104	50516	1.71081e+06	45.19	12354	3418	Medium quality	870	21	0	0	0
Z8_SemiBin_bin.7	Dilute-MetaSeq	d__Bacteria	p__Pseudomonadota	c__Gammaproteobacteria	o__Burkholderiales	f__Burkholderiaceae	g__Comamonas	s__Comamonas acidovorans	50.9	0.31	35	233812	5.15874e+06	66.05	102709	36973	Medium quality	2432	36	0	0	0
B1_SemiBin_bin.176	Dilute-MetaSeq	d__Bacteria	p__Bacillota_A	c__Clostridia	o__Lachnospirales	f__Lachnospiraceae	g__RUG842	s__RUG842 sp900313775	50.88	0	80	60542	1.47819e+06	52.5	17707	3608	Medium quality	731	19	0	0	0
B1_SemiBin_bin.25	Dilute-MetaSeq	d__Bacteria	p__Bacillota_A	c__Clostridia	o__Lachnospirales	f__Lachnospiraceae	g__UBA629	s__	50.88	1.75	93	149673	2.15267e+06	39.91	21346	4714	Medium quality	979	25	0	0	0
B7_SemiBin_bin.233	Dilute-MetaSeq	d__Bacteria	p__Bacillota_A	c__Clostridia	o__Saccharofermentanales	f__Saccharofermentanaceae	g__Saccharofermentans	s__	50.88	8.77	247	26461	4.05671e+06	45.15	9753	4906	Medium quality	1923	37	0	0	0
L10_SemiBin_bin.191	Dilute-MetaSeq	d__Bacteria	p__Pseudomonadota	c__Gammaproteobacteria	o__Burkholderiales	f__Burkholderiaceae	g__Comamonas	s__Comamonas tsuruhatensis	50.88	0.26	405	33345	5.11903e+06	66.1	8096	3131	Medium quality	2553	25	0	0	0
L7_SemiBin_bin.80	Dilute-MetaSeq	d__Bacteria	p__Bacillota_A	c__Clostridia	o__Lachnospirales	f__Lachnospiraceae	g__CAG-791	s__	50.88	5.53	126	52388	1.71525e+06	51.44	8469	3549	Medium quality	875	7	0	0	1
M12_SemiBin_bin.15	Dilute-MetaSeq	d__Bacteria	p__Pseudomonadota	c__Gammaproteobacteria	o__Pseudomonadales	f__Pseudomonadaceae	g__Pseudomonas_E	s__Pseudomonas_E sp003523465	50.88	0	138	119107	6.35155e+06	63.67	31706	11878	Medium quality	2919	39	0	0	0
W4_SemiBin_bin.160	Dilute-MetaSeq	d__Bacteria	p__Desulfobacterota	c__Desulfobulbia	o__Desulfobulbales	f__Desulfobulbaceae	g__Desulfobulbus	s__	50.88	1.75	144	46402	2.19452e+06	58.44	11127	3495	Medium quality	1054	15	0	0	0
W7_SemiBin_bin.224	Dilute-MetaSeq	d__Bacteria	p__Bacillota_A	c__Clostridia	o__Christensenellales	f__Christensenellaceae	g__QANA01	s__	50.88	0	140	36918	1.94951e+06	42.01	9578	3614	Medium quality	959	20	0	0	0
Z5_SemiBin_bin.11	Dilute-MetaSeq	d__Bacteria	p__Bacillota_C	c__Negativicutes	o__Acidaminococcales	f__Acidaminococcaceae	g__Succiniclasticum	s__Succiniclasticum sp900315925	50.88	0	18	222610	3.05505e+06	49.3	119749	57320	Medium quality	1308	32	1	0	0
Z5_SemiBin_bin.9	Dilute-MetaSeq	d__Bacteria	p__Bacillota_A	c__Clostridia	o__Lachnospirales	f__Lachnospiraceae	g__UBA1712	s__	50.88	7.02	33	255680	3.50229e+06	43.54	64749	32374	Medium quality	1726	54	0	2	2
W7_SemiBin_bin.245	Dilute-MetaSeq	d__Bacteria	p__Bacillota_A	c__Clostridia	o__Saccharofermentanales	f__Saccharofermentanaceae	g__Saccharofermentans	s__Saccharofermentans sp902795955	50.87	0	192	35582	2.82032e+06	49.06	9871	3408	Medium quality	1312	24	1	0	0
K1_SemiBin_bin.16	Dilute-MetaSeq	d__Bacteria	p__Bacteroidota	c__Bacteroidia	o__Chitinophagales	f__Chitinophagaceae	g__Sediminibacterium	s__Sediminibacterium sp017537025	50.86	2.59	276	44459	4.03321e+06	37.33	9846	3469	Medium quality	1903	12	1	1	0
L8_SemiBin_bin.244	Dilute-MetaSeq	d__Bacteria	p__Pseudomonadota	c__Gammaproteobacteria	o__Burkholderiales	f__Burkholderiaceae	g__Cupriavidus	s__Cupriavidus metallidurans	50.86	0	365	28461	4.11712e+06	63.65	6706	2924	Medium quality	2110	24	0	0	0
W1_SemiBin_bin.107	Dilute-MetaSeq	d__Bacteria	p__Bacteroidota	c__Bacteroidia	o__Bacteroidales	f__Bacteroidaceae	g__Alloprevotella	s__Alloprevotella muciniphila	50.86	0	129	56662	2.31332e+06	46.39	12657	4359	Medium quality	988	17	0	0	0
W1_SemiBin_bin.276	Dilute-MetaSeq	d__Bacteria	p__Bacillota_I	c__Bacilli_A	o__Erysipelotrichales	f__Erysipelotrichaceae	g__UBA636	s__	50.86	0.86	103	34040	1.6145e+06	33.35	8711	4406	Medium quality	801	18	0	0	0
W4_SemiBin_bin.46	Dilute-MetaSeq	d__Bacteria	p__Bacillota_A	c__Clostridia	o__Oscillospirales	f__Oscillospiraceae	g__Limivicinus	s__	50.86	4.31	112	68636	2.96003e+06	52.03	18082	6985	Medium quality	1443	22	0	0	0
B7_SemiBin_bin.168	Dilute-MetaSeq	d__Bacteria	p__Bacteroidota	c__Bacteroidia	o__Bacteroidales	f__WCHB1-69	g__F23-D06	s__F23-D06 sp016281255	50.84	5.3	226	35299	2.7797e+06	51.51	7499	3225	Medium quality	1340	20	0	0	0
K5_SemiBin_bin.13	Dilute-MetaSeq	d__Bacteria	p__Pseudomonadota	c__Gammaproteobacteria	o__Pseudomonadales	f__Moraxellaceae	g__Acinetobacter	s__Acinetobacter johnsonii	50.84	0	128	69664	3.22285e+06	41.54	22749	5497	Medium quality	1594	20	1	0	0
L3_SemiBin_bin.145	Dilute-MetaSeq	d__Bacteria	p__Bacteroidota	c__Bacteroidia	o__Bacteroidales	f__Bacteroidaceae	g__Prevotella	s__	50.84	0.19	103	36706	1.85824e+06	43.14	12510	4897	Medium quality	848	14	2	0	0
L4_SemiBin_bin.144	Dilute-MetaSeq	d__Bacteria	p__Bacillota_I	c__Bacilli_A	o__Erysipelotrichales	f__Erysipelotrichaceae	g__Bulleidia	s__	50.78	1.18	94	40542	1.62609e+06	33.12	12136	3885	Medium quality	750	28	1	0	0
W12_SemiBin_bin.155	Dilute-MetaSeq	d__Bacteria	p__Bacteroidota	c__Bacteroidia	o__Bacteroidales	f__UBA932	g__Egerieousia	s__	50.78	0.48	170	41790	2.10424e+06	44.66	7995	3072	Medium quality	949	12	0	0	0
W12_SemiBin_bin.256	Dilute-MetaSeq	d__Bacteria	p__Bacillota_A	c__Clostridia	o__Oscillospirales	f__Oscillospiraceae	g__Limivicinus	s__	50.76	9.4	231	31593	2.94625e+06	61.17	8293	3434	Medium quality	1476	31	3	0	0
L_SemiBin_bin.1398	Dilute-MetaSeq	d__Bacteria	p__Bacillota_I	c__Bacilli_A	o__Erysipelotrichales	f__Erysipelotrichaceae	g__UBA636	s__	50.75	9.44	188	18914	1.84855e+06	31.4	5446	2974	Medium quality	957	9	0	0	0
W12_SemiBin_bin.130	Dilute-MetaSeq	d__Bacteria	p__Bacteroidota	c__Bacteroidia	o__Bacteroidales	f__Tannerellaceae	g__Tannerella	s__	50.7	2.02	195	45414	3.28548e+06	46.27	12503	3717	Medium quality	1485	20	1	0	0
J3_SemiBin_bin.3	Dilute-MetaSeq	d__Bacteria	p__Pseudomonadota	c__Gammaproteobacteria	o__Xanthomonadales	f__Xanthomonadaceae	g__Stenotrophomonas	s__Stenotrophomonas maltophilia_G	50.69	0.34	10	414300	4.86548e+06	65.69	312012	186878	Medium quality	2279	25	1	0	0
J5_SemiBin_bin.7	Dilute-MetaSeq	d__Bacteria	p__Pseudomonadota	c__Gammaproteobacteria	o__Xanthomonadales	f__Xanthomonadaceae	g__Stenotrophomonas	s__Stenotrophomonas maltophilia_G	50.69	0.34	13	414200	5.00345e+06	65.62	312167	150055	Medium quality	2368	28	1	0	0
J7_SemiBin_bin.6	Dilute-MetaSeq	d__Bacteria	p__Pseudomonadota	c__Gammaproteobacteria	o__Xanthomonadales	f__Xanthomonadaceae	g__Stenotrophomonas	s__Stenotrophomonas maltophilia_G	50.69	0.34	11	414200	4.83385e+06	65.62	292717	167677	Medium quality	2275	25	1	0	0
K7_SemiBin_bin.4	Dilute-MetaSeq	d__Bacteria	p__Pseudomonadota	c__Gammaproteobacteria	o__Xanthomonadales	f__Xanthomonadaceae	g__Stenotrophomonas	s__Stenotrophomonas maltophilia_G	50.69	0.34	14	414930	5.01658e+06	65.66	254755	108470	Medium quality	2336	28	1	0	0
L11_SemiBin_bin.275	Dilute-MetaSeq	d__Bacteria	p__Bacillota_A	c__Clostridia	o__Peptostreptococcales	f__Anaerovoracaceae	g__Eubacterium_B	s__	50.68	7.86	133	26785	1.85836e+06	43.47	8721	3735	Medium quality	838	12	0	0	0
W_SemiBin_bin.414	Dilute-MetaSeq	d__Bacteria	p__Bacteroidota	c__Bacteroidia	o__Bacteroidales	f__P3	g__UBA1711	s__UBA1711 sp002368955	50.68	2.2	212	37673	3.22684e+06	52.02	10705	3558	Medium quality	1466	18	1	0	0
B9_SemiBin_bin.26	Dilute-MetaSeq	d__Bacteria	p__Pseudomonadota	c__Alphaproteobacteria	o__RF32	f__CAG-239	g__RUG410	s__RUG410 sp900313155	50.62	0	28	115269	1.54564e+06	41.21	45851	13055	Medium quality	794	18	0	0	0
B10_SemiBin_bin.97	Dilute-MetaSeq	d__Bacteria	p__Bacteroidota	c__Bacteroidia	o__Bacteroidales	f__UBA932	g__Cryptobacteroides	s__	50.61	6.9	198	61522	3.01371e+06	61.44	10490	3709	Medium quality	1333	21	0	0	0
W_SemiBin_bin.1074	Dilute-MetaSeq	d__Bacteria	p__Bacillota_A	c__Clostridia	o__Peptostreptococcales	f__Anaerovoracaceae	g__RUG11894	s__	50.61	4.34	151	41861	1.84265e+06	55.23	6975	3067	Medium quality	958	15	0	0	0
W11_SemiBin_bin.39	Dilute-MetaSeq	d__Bacteria	p__Bacillota_A	c__Clostridia	o__Peptostreptococcales	f__Anaerovoracaceae	g__RUG14258	s__	50.6	2.93	123	66305	2.41315e+06	55.04	14406	4243	Medium quality	1120	15	1	0	0
Z_SemiBin_bin.72	Dilute-MetaSeq	d__Bacteria	p__Verrucomicrobiota	c__Kiritimatiellia	o__RFP12	f__UBA1067	g__UBA1067	s__	50.57	9.63	329	58425	5.47304e+06	62.6	13539	3623	Medium quality	2295	35	0	0	0
L10_SemiBin_bin.398	Dilute-MetaSeq	d__Bacteria	p__Bacillota_A	c__Clostridia	o__Saccharofermentanales	f__Saccharofermentanaceae	g__Saccharofermentans	s__Saccharofermentans sp902782125	50.56	2.96	218	19963	2.14914e+06	51.01	5440	2960	Medium quality	1090	21	0	0	0
B9_SemiBin_bin.151	Dilute-MetaSeq	d__Bacteria	p__Pseudomonadota	c__Alphaproteobacteria	o__UBA3830	f__UBA3830	g__JAILGW01	s__	50.54	6.45	117	55870	1.91137e+06	39.05	13205	3692	Medium quality	940	43	0	0	0
W_SemiBin_bin.1000	Dilute-MetaSeq	d__Bacteria	p__Bacteroidota	c__Bacteroidia	o__Bacteroidales	f__UBA932	g__Bact-11	s__	50.54	7.93	363	22508	3.45351e+06	57.75	5393	2940	Medium quality	1686	38	2	0	0
Z1_SemiBin_bin.10	Dilute-MetaSeq	d__Bacteria	p__Bacillota_A	c__Clostridia	o__Oscillospirales	f__Oscillospiraceae	g__Limivicinus	s__	50.5	0.67	21	195357	3.79029e+06	49.1	118453	59893	Medium quality	1827	28	0	0	0
B_SemiBin_bin.1685	Dilute-MetaSeq	d__Bacteria	p__Bacillota_A	c__Clostridia	o__Lachnospirales	f__Lachnospiraceae	g__Bilifractor	s__	50.48	0	91	72164	2.60103e+06	52.22	26798	5392	Medium quality	1178	25	0	0	0
B7_SemiBin_bin.83	Dilute-MetaSeq	d__Bacteria	p__Spirochaetota	c__Spirochaetia	o__Treponematales	f__Treponemataceae	g__Treponema_D	s__	50.44	0	78	54071	1.95636e+06	37.79	18143	6153	Medium quality	835	29	0	0	0
L8_SemiBin_bin.280	Dilute-MetaSeq	d__Bacteria	p__Bacteroidota	c__Bacteroidia	o__Bacteroidales	f__P3	g__UBA1711	s__	50.43	7.26	237	26468	3.32703e+06	52.93	8587	3972	Medium quality	1552	21	1	0	0
B7_SemiBin_bin.19	Dilute-MetaSeq	d__Bacteria	p__Bacillota_A	c__Clostridia	o__Christensenellales	f__UBA1242	g__RUG666	s__	50.41	0.06	70	107799	1.64513e+06	36.09	23972	3568	Medium quality	707	16	1	1	0
H5_SemiBin_bin.8	Dilute-MetaSeq	d__Bacteria	p__Pseudomonadota	c__Gammaproteobacteria	o__Xanthomonadales	f__Xanthomonadaceae	g__Stenotrophomonas	s__Stenotrophomonas maltophilia_G	50.4	0	57	127555	4.17834e+06	66.31	46584	22221	Medium quality	1938	43	0	0	0
L10_SemiBin_bin.296	Dilute-MetaSeq	d__Bacteria	p__Bacteroidota	c__Bacteroidia	o__Bacteroidales	f__UBA932	g__Cryptobacteroides	s__Cryptobacteroides sp902768955	50.4	0	222	24996	2.75406e+06	52.67	6842	3359	Medium quality	1226	8	0	0	0
B6_SemiBin_bin.141	Dilute-MetaSeq	d__Bacteria	p__Bacillota_A	c__Clostridia	o__Oscillospirales	f__Oscillospiraceae	g__Limivicinus	s__	50.34	5.17	76	76742	2.77425e+06	58.67	26396	8864	Medium quality	1273	11	0	0	0
W12_SemiBin_bin.247	Dilute-MetaSeq	d__Bacteria	p__Spirochaetota	c__Spirochaetia	o__Treponematales	f__Treponemataceae	g__GCA-2749205	s__	50.31	0.85	186	32133	1.89966e+06	43.22	5699	2876	Medium quality	868	23	0	0	0
L11_SemiBin_bin.236	Dilute-MetaSeq	d__Bacteria	p__Bacteroidota	c__Bacteroidia	o__Bacteroidales	f__Bacteroidaceae	g__Prevotella	s__	50.28	8.81	257	30540	2.90025e+06	52.01	7099	2978	Medium quality	1329	19	0	0	0
W11_SemiBin_bin.321	Dilute-MetaSeq	d__Bacteria	p__Bacillota_A	c__Clostridia	o__Lachnospirales	f__Lachnospiraceae	g__UBA3774	s__	50.28	5.22	174	27762	1.99118e+06	58.45	6217	3386	Medium quality	993	14	0	0	0
B1_SemiBin_bin.97	Dilute-MetaSeq	d__Bacteria	p__Bacteroidota	c__Bacteroidia	o__Bacteroidales	f__Bacteroidaceae	g__Prevotella	s__Prevotella sp900315095	50.23	4.14	85	75025	3.0434e+06	46.72	28302	8757	Medium quality	1352	17	0	0	0
S5_SemiBin_bin.6	Dilute-MetaSeq	d__Bacteria	p__Pseudomonadota	c__Gammaproteobacteria	o__Burkholderiales	f__Burkholderiaceae	g__Pelomonas	s__Pelomonas sp003963075	50.23	0	32	204822	4.01562e+06	69.2	98981	34286	Medium quality	1860	33	0	0	0
W8_SemiBin_bin.84	Dilute-MetaSeq	d__Bacteria	p__Bacillota_A	c__Clostridia	o__Oscillospirales	f__Oscillospiraceae	g__Vescimonas	s__	50.16	6.9	164	60904	2.96525e+06	55.48	13197	4079	Medium quality	1488	37	1	0	1
L_SemiBin_bin.610	Dilute-MetaSeq	d__Bacteria	p__Bacillota_A	c__Clostridia	o__Christensenellales	f__MGBC116941	g__MGBC116941	s__	50.12	9.48	229	29679	2.24647e+06	41	5442	2935	Medium quality	1214	18	1	0	0
L5_SemiBin_bin.91	Dilute-MetaSeq	d__Bacteria	p__Bacillota_A	c__Clostridia	o__Peptostreptococcales	f__Anaerovoracaceae	g__RUG13615	s__	50.11	2.13	57	46892	1.12196e+06	43.46	15956	4465	Medium quality	573	10	0	0	0
L12_SemiBin_bin.106	Dilute-MetaSeq	d__Bacteria	p__Bacillota_A	c__Clostridia	o__Lachnospirales	f__Lachnospiraceae	g__Eubacterium_G	s__Eubacterium_G sp947169835	50.07	0	91	46214	1.19833e+06	37.63	8193	3160	Medium quality	557	24	0	0	0
B_SemiBin_bin.1066	Dilute-MetaSeq	d__Bacteria	p__Bacillota_A	c__Clostridia	o__Oscillospirales	f__Oscillospiraceae	g__Limivicinus	s__Limivicinus sp900317375	50.06	7.84	331	24849	3.47308e+06	56.87	5948	3125	Medium quality	1733	19	0	0	0
W9_SemiBin_bin.320	Dilute-MetaSeq	d__Bacteria	p__Bacillota_A	c__Clostridia	o__Peptostreptococcales	f__Anaerovoracaceae	g__RGIG7111	s__	50.06	3.01	154	23110	1.95733e+06	48.35	7563	3637	Medium quality	907	10	0	0	0
B3_SemiBin_bin.224	Dilute-MetaSeq	d__Bacteria	p__Bacteroidota	c__Bacteroidia	o__Bacteroidales	f__Bacteroidaceae	g__Prevotella	s__Prevotella sp900316645	50	3.45	60	53887	1.921e+06	48.59	19018	8872	Medium quality	828	11	0	0	0
B6_SemiBin_bin.214	Dilute-MetaSeq	d__Bacteria	p__Bacteroidota	c__Bacteroidia	o__Bacteroidales	f__Bacteroidaceae	g__Prevotella	s__	50	6.9	174	54673	4.69743e+06	54.59	16342	7681	Medium quality	1901	9	1	0	0
D11_SemiBin_bin.10	Dilute-MetaSeq	d__Bacteria	p__Pseudomonadota	c__Gammaproteobacteria	o__Xanthomonadales	f__Xanthomonadaceae	g__Stenotrophomonas	s__Stenotrophomonas maltophilia_G	50	0	32	289845	4967902	66.64	118379	40900	Medium quality	2244	40	0	0	0
J11_SemiBin_bin.7	Dilute-MetaSeq	d__Bacteria	p__Pseudomonadota	c__Gammaproteobacteria	o__Xanthomonadales	f__Xanthomonadaceae	g__Stenotrophomonas	s__Stenotrophomonas maltophilia_G	50	0	36	289845	5430582	66.61	90383	39650	Medium quality	2471	41	0	0	0
J3_SemiBin_bin.2	Dilute-MetaSeq	d__Bacteria	p__Pseudomonadota	c__Gammaproteobacteria	o__Xanthomonadales	f__Xanthomonadaceae	g__Stenotrophomonas	s__Stenotrophomonas maltophilia_G	50	0	21	456308	4630644	66.58	208604	46501	Medium quality	2114	40	0	0	0
J4_SemiBin_bin.4	Dilute-MetaSeq	d__Bacteria	p__Pseudomonadota	c__Gammaproteobacteria	o__Xanthomonadales	f__Xanthomonadaceae	g__Stenotrophomonas	s__Stenotrophomonas maltophilia_G	50	0	19	456308	4511698	66.63	199839	49661	Medium quality	2047	42	0	0	0
J5_SemiBin_bin.8	Dilute-MetaSeq	d__Bacteria	p__Pseudomonadota	c__Gammaproteobacteria	o__Xanthomonadales	f__Xanthomonadaceae	g__Stenotrophomonas	s__Stenotrophomonas maltophilia_G	50	0	29	317746	4638990	66.61	164383	39978	Medium quality	2098	40	0	0	0
J6_SemiBin_bin.8	Dilute-MetaSeq	d__Bacteria	p__Pseudomonadota	c__Gammaproteobacteria	o__Xanthomonadales	f__Xanthomonadaceae	g__Stenotrophomonas	s__Stenotrophomonas maltophilia_G	50	0	28	317856	4688192	66.61	132955	40900	Medium quality	2106	42	0	0	0
K4_SemiBin_bin.4	Dilute-MetaSeq	d__Bacteria	p__Pseudomonadota	c__Gammaproteobacteria	o__Xanthomonadales	f__Xanthomonadaceae	g__Stenotrophomonas	s__Stenotrophomonas maltophilia_G	50	0	24	317746	4748576	66.59	164350	55544	Medium quality	2161	42	1	0	0
K7_SemiBin_bin.5	Dilute-MetaSeq	d__Bacteria	p__Pseudomonadota	c__Gammaproteobacteria	o__Xanthomonadales	f__Xanthomonadaceae	g__Stenotrophomonas	s__Stenotrophomonas maltophilia_G	50	0	32	199679	4403024	66.65	88854	39978	Medium quality	2000	36	0	0	0
K8_SemiBin_bin.4	Dilute-MetaSeq	d__Bacteria	p__Pseudomonadota	c__Gammaproteobacteria	o__Xanthomonadales	f__Xanthomonadaceae	g__Stenotrophomonas	s__Stenotrophomonas maltophilia_G	50	0	29	289845	4655874	66.6	156274	39977	Medium quality	2100	42	0	0	0
L10_SemiBin_bin.281	Dilute-MetaSeq	d__Bacteria	p__Bacillota_C	c__Negativicutes	o__Acidaminococcales	f__Acidaminococcaceae	g__Succiniclasticum	s__	50	1.75	276	26136	3.22714e+06	49.27	6871	3107	Medium quality	1519	23	1	0	0
L4_SemiBin_bin.124	Dilute-MetaSeq	d__Bacteria	p__Bacillota_A	c__Clostridia	o__Lachnospirales	f__Lachnospiraceae	g__Butyrivibrio	s__	50	8.77	170	43755	3.53374e+06	41.07	14508	5532	Medium quality	1665	12	0	0	0
M10_SemiBin_bin.0	Dilute-MetaSeq	d__Bacteria	p__Pseudomonadota	c__Gammaproteobacteria	o__Xanthomonadales	f__Xanthomonadaceae	g__Stenotrophomonas	s__Stenotrophomonas maltophilia_G	50	0	40	458400	5001778	66.6	94494	32886	Medium quality	2241	41	0	0	0
M11_SemiBin_bin.2	Dilute-MetaSeq	d__Bacteria	p__Pseudomonadota	c__Gammaproteobacteria	o__Xanthomonadales	f__Xanthomonadaceae	g__Stenotrophomonas	s__Stenotrophomonas maltophilia_G	50	0	28	289844	4600852	66.62	90531	46000	Medium quality	2078	36	0	0	0
M3_SemiBin_bin.14	Dilute-MetaSeq	d__Bacteria	p__Pseudomonadota	c__Alphaproteobacteria	o__Rhizobiales	f__Rhizobiaceae	g__Agrobacterium	s__Agrobacterium pusense	50	0	210	130440	6029722	59.5	19746	6686	Medium quality	2887	8	0	0	0
M_SemiBin_bin.13	Dilute-MetaSeq	d__Bacteria	p__Pseudomonadota	c__Alphaproteobacteria	o__Caulobacterales	f__Caulobacteraceae	g__CAIOYC01	s__	50	0	120	206718	4338382	65.95	41373	6677	Medium quality	2065	23	1	0	0
S5_SemiBin_bin.5	Dilute-MetaSeq	d__Bacteria	p__Bacteroidota	c__Bacteroidia	o__Flavobacteriales	f__Weeksellaceae	g__Chryseobacterium	s__Chryseobacterium sp029892225	50	1.72	51	207332	5.33445e+06	33.47	84292	28516	Medium quality	2469	24	0	0	0
S7_SemiBin_bin.4	Dilute-MetaSeq	d__Bacteria	p__Pseudomonadota	c__Gammaproteobacteria	o__Xanthomonadales	f__Xanthomonadaceae	g__Stenotrophomonas	s__Stenotrophomonas maltophilia_G	50	0	24	289845	4659160	66.63	144021	55544	Medium quality	2096	41	0	0	0
W2_SemiBin_bin.134	Dilute-MetaSeq	d__Bacteria	p__Bacteroidota	c__Bacteroidia	o__Bacteroidales	f__UBA932	g__Cryptobacteroides	s__Cryptobacteroides sp900321655	50	0	151	60430	2820728	56.4	12007	4459	Medium quality	1187	20	1	0	0
W6_SemiBin_bin.107	Dilute-MetaSeq	d__Bacteria	p__Bacillota_I	c__Bacilli_A	o__Erysipelotrichales	f__Erysipelotrichaceae	g__UBA636	s__	50	0.69	112	42969	1.93379e+06	35.27	11916	3755	Medium quality	904	15	0	0	0
B_SemiBin_bin.1129	Dilute-MetaSeq	d__Bacteria	p__Bacteroidota	c__Bacteroidia	o__Flavobacteriales	f__Weeksellaceae	g__Chryseobacterium	s__Chryseobacterium sp029892225	100	1.47	36	597562	4.74298e+06	33.52	379814	85918	High-quality	4360	61	3	0	1
D11_SemiBin_bin.0	Dilute-MetaSeq	d__Bacteria	p__Bacteroidota	c__Bacteroidia	o__Flavobacteriales	f__Weeksellaceae	g__Chryseobacterium	s__Chryseobacterium sp029892225	100	1.47	18	1165861	4.95626e+06	33.5	360153	191150	High-quality	4560	67	0	0	0
D1_SemiBin_bin.0	Dilute-MetaSeq	d__Bacteria	p__Bacteroidota	c__Bacteroidia	o__Flavobacteriales	f__Weeksellaceae	g__Chryseobacterium	s__Chryseobacterium sp029892225	100	0.98	15	1445643	4.77502e+06	33.46	1165893	191150	High-quality	4365	64	0	0	0
D2_SemiBin_bin.0	Dilute-MetaSeq	d__Bacteria	p__Bacteroidota	c__Bacteroidia	o__Flavobacteriales	f__Weeksellaceae	g__Chryseobacterium	s__Chryseobacterium sp029892225	100	0.98	49	1037729	4.77889e+06	33.48	236187	49376	High-quality	4374	64	0	0	0
D3_SemiBin_bin.0	Dilute-MetaSeq	d__Bacteria	p__Bacteroidota	c__Bacteroidia	o__Flavobacteriales	f__Weeksellaceae	g__Chryseobacterium	s__Chryseobacterium sp029892225	100	1.47	15	1078391	4.7634e+06	33.47	617055	191150	High-quality	4372	64	0	0	0
D3_SemiBin_bin.2	Dilute-MetaSeq	d__Bacteria	p__Pseudomonadota	c__Gammaproteobacteria	o__Pseudomonadales	f__Moraxellaceae	g__Acinetobacter	s__Acinetobacter johnsonii	100	0.04	57	230753	3.40815e+06	41.5	93566	30542	High-quality	3267	59	0	0	0
H2_SemiBin_bin.1	Dilute-MetaSeq	d__Bacteria	p__Pseudomonadota	c__Gammaproteobacteria	o__Xanthomonadales	f__Xanthomonadaceae	g__Stenotrophomonas	s__Stenotrophomonas maltophilia_G	100	2.14	49	536358	4.77131e+06	66.02	169712	48187	High-quality	4459	66	2	0	0
J10_SemiBin_bin.0	Dilute-MetaSeq	d__Bacteria	p__Bacteroidota	c__Bacteroidia	o__Flavobacteriales	f__Weeksellaceae	g__Chryseobacterium	s__Chryseobacterium sp029892225	100	4.41	17	1177671	4.86959e+06	33.45	754399	155533	High-quality	4605	65	0	0	0
J11_SemiBin_bin.0	Dilute-MetaSeq	d__Bacteria	p__Bacteroidota	c__Bacteroidia	o__Flavobacteriales	f__Weeksellaceae	g__Chryseobacterium	s__Chryseobacterium sp029892225	100	0.98	16	910324	4.77921e+06	33.47	451561	203695	High-quality	4379	64	0	0	0
J1_SemiBin_bin.0	Dilute-MetaSeq	d__Bacteria	p__Bacteroidota	c__Bacteroidia	o__Flavobacteriales	f__Weeksellaceae	g__Chryseobacterium	s__Chryseobacterium sp029892225	100	0.98	15	1155979	4.78031e+06	33.47	451570	191150	High-quality	4367	64	0	0	0
J2_SemiBin_bin.0	Dilute-MetaSeq	d__Bacteria	p__Bacteroidota	c__Bacteroidia	o__Flavobacteriales	f__Weeksellaceae	g__Chryseobacterium	s__Chryseobacterium sp029892225	100	0.98	26	863630	4.78153e+06	33.46	480737	77293	High-quality	4370	64	0	0	0
J3_SemiBin_bin.1	Dilute-MetaSeq	d__Bacteria	p__Bacteroidota	c__Bacteroidia	o__Flavobacteriales	f__Weeksellaceae	g__Chryseobacterium	s__Chryseobacterium sp029892225	100	0.98	24	515803	4.77632e+06	33.47	341245	99473	High-quality	4372	64	0	0	0
J4_SemiBin_bin.0	Dilute-MetaSeq	d__Bacteria	p__Bacteroidota	c__Bacteroidia	o__Flavobacteriales	f__Weeksellaceae	g__Chryseobacterium	s__Chryseobacterium sp029892225	100	0.98	16	960307	4.779e+06	33.46	362962	191151	High-quality	4367	64	0	0	0
J5_SemiBin_bin.0	Dilute-MetaSeq	d__Bacteria	p__Bacteroidota	c__Bacteroidia	o__Flavobacteriales	f__Weeksellaceae	g__Chryseobacterium	s__Chryseobacterium sp029892225	100	0.98	13	1321439	4.78034e+06	33.47	516269	192615	High-quality	4363	64	0	0	0
J5_SemiBin_bin.2	Dilute-MetaSeq	d__Bacteria	p__Pseudomonadota	c__Alphaproteobacteria	o__Rhizobiales	f__Rhizobiaceae	g__Pseudochrobactrum	s__Pseudochrobactrum saccharolyticum	100	0.65	30	634470	3.90954e+06	51.47	459152	123360	High-quality	3592	47	0	0	0
J6_SemiBin_bin.0	Dilute-MetaSeq	d__Bacteria	p__Bacteroidota	c__Bacteroidia	o__Flavobacteriales	f__Weeksellaceae	g__Chryseobacterium	s__Chryseobacterium sp029892225	100	0.98	12	1177670	4.77555e+06	33.47	480527	199838	High-quality	4362	64	0	0	0
J7_SemiBin_bin.0	Dilute-MetaSeq	d__Bacteria	p__Bacteroidota	c__Bacteroidia	o__Flavobacteriales	f__Weeksellaceae	g__Chryseobacterium	s__Chryseobacterium sp029892225	100	0.98	13	1320295	4.78124e+06	33.46	1177644	204498	High-quality	4371	64	0	0	0
J8_SemiBin_bin.0	Dilute-MetaSeq	d__Bacteria	p__Bacteroidota	c__Bacteroidia	o__Flavobacteriales	f__Weeksellaceae	g__Chryseobacterium	s__Chryseobacterium sp029892225	100	0.98	10	1318887	4.77974e+06	33.46	1177656	204522	High-quality	4372	64	0	0	0
K11_SemiBin_bin.1	Dilute-MetaSeq	d__Bacteria	p__Pseudomonadota	c__Gammaproteobacteria	o__Xanthomonadales	f__Xanthomonadaceae	g__Stenotrophomonas	s__Stenotrophomonas maltophilia_G	100	1.79	39	536364	4.7836e+06	66.02	195561	56693	High-quality	4447	69	2	1	1
K12_SemiBin_bin.1	Dilute-MetaSeq	d__Bacteria	p__Pseudomonadota	c__Gammaproteobacteria	o__Xanthomonadales	f__Xanthomonadaceae	g__Stenotrophomonas	s__Stenotrophomonas maltophilia_G	100	1.72	44	536364	4.7042e+06	66.1	236682	46527	High-quality	4367	68	1	0	0
K1_SemiBin_bin.1	Dilute-MetaSeq	d__Bacteria	p__Bacteroidota	c__Bacteroidia	o__Sphingobacteriales	f__Sphingobacteriaceae	g__Sphingobacterium	s__Sphingobacterium sp000938735	100	1.43	37	1026975	5.03414e+06	36.76	270496	62176	High-quality	4322	60	0	0	0
K1_SemiBin_bin.2	Dilute-MetaSeq	d__Bacteria	p__Pseudomonadota	c__Gammaproteobacteria	o__Xanthomonadales	f__Xanthomonadaceae	g__Stenotrophomonas	s__Stenotrophomonas maltophilia_G	100	1.03	33	536943	4.71175e+06	66.11	244438	62325	High-quality	4341	71	1	0	0
K2_SemiBin_bin.1	Dilute-MetaSeq	d__Bacteria	p__Pseudomonadota	c__Gammaproteobacteria	o__Xanthomonadales	f__Xanthomonadaceae	g__Stenotrophomonas	s__Stenotrophomonas maltophilia_G	100	1.38	36	536358	4.73907e+06	66.08	264438	62325	High-quality	4385	73	2	1	1
K3_SemiBin_bin.2	Dilute-MetaSeq	d__Bacteria	p__Pseudomonadota	c__Gammaproteobacteria	o__Xanthomonadales	f__Xanthomonadaceae	g__Stenotrophomonas	s__Stenotrophomonas maltophilia_G	100	1.03	45	414200	4.75694e+06	66.1	173723	46527	High-quality	4389	66	1	0	0
K5_SemiBin_bin.0	Dilute-MetaSeq	d__Bacteria	p__Bacteroidota	c__Bacteroidia	o__Flavobacteriales	f__Weeksellaceae	g__Chryseobacterium	s__Chryseobacterium sp029892225	100	0.98	17	1177663	4.78597e+06	33.48	486531	129263	High-quality	4376	66	1	1	1
K9_SemiBin_bin.1	Dilute-MetaSeq	d__Bacteria	p__Pseudomonadota	c__Gammaproteobacteria	o__Xanthomonadales	f__Xanthomonadaceae	g__Stenotrophomonas	s__Stenotrophomonas maltophilia_G	100	1.45	34	536364	4.78949e+06	66.02	218330	64299	High-quality	4439	72	2	1	1
K9_SemiBin_bin.2	Dilute-MetaSeq	d__Bacteria	p__Bacteroidota	c__Bacteroidia	o__Sphingobacteriales	f__Sphingobacteriaceae	g__Sphingobacterium	s__Sphingobacterium sp000938735	100	1.9	100	391258	4.97689e+06	36.79	93431	26060	High-quality	4324	57	0	0	0
K_SemiBin_bin.37	Dilute-MetaSeq	d__Bacteria	p__Bacteroidota	c__Bacteroidia	o__Chitinophagales	f__Chitinophagaceae	g__Sediminibacterium	s__	100	4.93	30	416255	3.25232e+06	44.62	292851	75858	High-quality	2958	39	2	1	1
K_SemiBin_bin.53	Dilute-MetaSeq	d__Bacteria	p__Bacteroidota	c__Bacteroidia	o__Flavobacteriales	f__Weeksellaceae	g__Chryseobacterium	s__Chryseobacterium sp029892225	100	1.47	30	758797	4.73973e+06	33.46	288111	82456	High-quality	4358	62	0	0	0
L_SemiBin_bin.1603	Dilute-MetaSeq	d__Bacteria	p__Pseudomonadota	c__Gammaproteobacteria	o__Pseudomonadales	f__Moraxellaceae	g__Acinetobacter	s__Acinetobacter johnsonii	100	0.27	78	230572	3.45484e+06	41.46	95746	25102	High-quality	3318	63	7	0	0
M2_SemiBin_bin.1	Dilute-MetaSeq	d__Bacteria	p__Bacteroidota	c__Bacteroidia	o__Sphingobacteriales	f__Sphingobacteriaceae	g__Sphingobacterium	s__Sphingobacterium sp000938735	100	1.43	33	512696	5.02866e+06	36.74	262028	80398	High-quality	4328	57	0	0	0
M2_SemiBin_bin.5	Dilute-MetaSeq	d__Bacteria	p__Pseudomonadota	c__Gammaproteobacteria	o__Burkholderiales	f__Burkholderiaceae	g__Comamonas	s__Comamonas tsuruhatensis	100	2.79	80	296419	6.29722e+06	66.89	126760	44147	High-quality	5885	66	0	0	0
M7_SemiBin_bin.0	Dilute-MetaSeq	d__Bacteria	p__Bacteroidota	c__Bacteroidia	o__Sphingobacteriales	f__Sphingobacteriaceae	g__Sphingobacterium	s__Sphingobacterium sp000938735	100	1.43	16	819510	5.01997e+06	36.74	571687	270290	High-quality	4311	63	1	0	0
M8_SemiBin_bin.5	Dilute-MetaSeq	d__Bacteria	p__Pseudomonadota	c__Gammaproteobacteria	o__Burkholderiales	f__Burkholderiaceae	g__Comamonas	s__Comamonas tsuruhatensis	100	0.31	75	275551	6.50351e+06	66.71	114933	40776	High-quality	5933	65	0	0	0
S10_SemiBin_bin.0	Dilute-MetaSeq	d__Bacteria	p__Bacteroidota	c__Bacteroidia	o__Sphingobacteriales	f__Sphingobacteriaceae	g__Sphingobacterium	s__Sphingobacterium sp000938735	100	1.43	12	1108645	5.03666e+06	36.74	539245	271152	High-quality	4327	60	0	0	0
S10_SemiBin_bin.2	Dilute-MetaSeq	d__Bacteria	p__Bacteroidota	c__Bacteroidia	o__Flavobacteriales	f__Weeksellaceae	g__Chryseobacterium	s__Chryseobacterium sp029892225	100	0.98	25	838764	4.79956e+06	33.48	480527	77330	High-quality	4384	64	0	0	0
S11_SemiBin_bin.1	Dilute-MetaSeq	d__Bacteria	p__Pseudomonadota	c__Gammaproteobacteria	o__Xanthomonadales	f__Xanthomonadaceae	g__Stenotrophomonas	s__Stenotrophomonas maltophilia_G	100	1.03	32	536495	4.71307e+06	66.11	254754	64299	High-quality	4338	67	1	0	0
S12_SemiBin_bin.1	Dilute-MetaSeq	d__Bacteria	p__Pseudomonadota	c__Gammaproteobacteria	o__Xanthomonadales	f__Xanthomonadaceae	g__Stenotrophomonas	s__Stenotrophomonas maltophilia_G	100	1.45	31	536495	4.78442e+06	66.03	289845	64299	High-quality	4442	68	1	0	0
S12_SemiBin_bin.3	Dilute-MetaSeq	d__Bacteria	p__Bacteroidota	c__Bacteroidia	o__Sphingobacteriales	f__Sphingobacteriaceae	g__Sphingobacterium	s__Sphingobacterium sp000938735	100	1.43	61	371368	5.00512e+06	36.8	136789	43223	High-quality	4295	59	0	0	0
S9_SemiBin_bin.2	Dilute-MetaSeq	d__Bacteria	p__Bacteroidota	c__Bacteroidia	o__Sphingobacteriales	f__Sphingobacteriaceae	g__Sphingobacterium	s__Sphingobacterium sp000938735	100	1.43	22	758296	4.97191e+06	36.74	315248	122731	High-quality	4273	62	0	0	0
W_SemiBin_bin.1196	Dilute-MetaSeq	d__Bacteria	p__Pseudomonadota	c__Gammaproteobacteria	o__Pseudomonadales	f__Moraxellaceae	g__Acinetobacter	s__Acinetobacter johnsonii	100	0.18	62	230672	3.35793e+06	41.64	95773	31315	High-quality	3222	61	7	1	1
W_SemiBin_bin.1197	Dilute-MetaSeq	d__Bacteria	p__Bacteroidota	c__Bacteroidia	o__Flavobacteriales	f__Weeksellaceae	g__Chryseobacterium	s__Chryseobacterium sp029892225	100	0.49	45	522082	4.78432e+06	33.5	224400	61922	High-quality	4333	62	0	0	0
Z1_SemiBin_bin.0	Dilute-MetaSeq	d__Bacteria	p__Bacteroidota	c__Bacteroidia	o__Chitinophagales	f__Chitinophagaceae	g__Sediminibacterium	s__	100	0	16	818979	3319591	44.82	398799	82817	High-quality	2870	35	0	0	0
Z_SemiBin_bin.79	Dilute-MetaSeq	d__Bacteria	p__Bacteroidota	c__Bacteroidia	o__Chitinophagales	f__Chitinophagaceae	g__Sediminibacterium	s__	100	0.99	26	590675	3.2608e+06	45.09	293500	102214	High-quality	2854	38	2	1	2
K11_SemiBin_bin.3	Dilute-MetaSeq	d__Bacteria	p__Bacteroidota	c__Bacteroidia	o__Sphingobacteriales	f__Sphingobacteriaceae	g__Sphingobacterium	s__Sphingobacterium sp000938735	99.97	1.43	93	232458	5.03703e+06	36.75	93419	27410	High-quality	4352	54	1	0	0
J6_SemiBin_bin.10	Dilute-MetaSeq	d__Bacteria	p__Pseudomonadota	c__Gammaproteobacteria	o__Pseudomonadales	f__Moraxellaceae	g__Acinetobacter	s__Acinetobacter johnsonii	99.95	0.04	72	190735	3.41641e+06	41.48	93566	25217	High-quality	3263	60	0	0	0
D12_SemiBin_bin.12	Dilute-MetaSeq	d__Bacteria	p__Pseudomonadota	c__Gammaproteobacteria	o__Pseudomonadales	f__Moraxellaceae	g__Acinetobacter	s__Acinetobacter johnsonii	99.9	0.04	86	188225	3.43382e+06	41.49	58229	22022	High-quality	3304	56	1	0	0
K10_SemiBin_bin.1	Dilute-MetaSeq	d__Bacteria	p__Pseudomonadota	c__Gammaproteobacteria	o__Xanthomonadales	f__Xanthomonadaceae	g__Stenotrophomonas	s__Stenotrophomonas maltophilia_G	99.86	1.03	39	414200	4.75479e+06	66.08	244057	55575	High-quality	4374	67	2	1	1
S1_SemiBin_bin.0	Dilute-MetaSeq	d__Bacteria	p__Bacteroidota	c__Bacteroidia	o__Sphingobacteriales	f__Sphingobacteriaceae	g__Sphingobacterium	s__Sphingobacterium sp000938735	99.76	1.43	18	988177	5.04685e+06	36.73	571969	180925	High-quality	4329	60	1	0	0
J1_SemiBin_bin.10	Dilute-MetaSeq	d__Bacteria	p__Pseudomonadota	c__Gammaproteobacteria	o__Pseudomonadales	f__Moraxellaceae	g__Acinetobacter	s__Acinetobacter johnsonii	99.73	0.04	64	230753	3.41905e+06	41.48	91313	28152	High-quality	3271	58	0	0	0
J2_SemiBin_bin.9	Dilute-MetaSeq	d__Bacteria	p__Pseudomonadota	c__Gammaproteobacteria	o__Pseudomonadales	f__Moraxellaceae	g__Acinetobacter	s__Acinetobacter johnsonii	99.73	0.04	59	282794	3.45242e+06	41.44	104750	27597	High-quality	3318	56	0	0	0
J8_SemiBin_bin.7	Dilute-MetaSeq	d__Bacteria	p__Pseudomonadota	c__Gammaproteobacteria	o__Pseudomonadales	f__Moraxellaceae	g__Acinetobacter	s__Acinetobacter johnsonii	99.73	0.04	65	282472	3.47559e+06	41.39	97639	28287	High-quality	3324	66	0	0	0
B8_SemiBin_bin.0	Dilute-MetaSeq	d__Bacteria	p__Pseudomonadota	c__Alphaproteobacteria	o__Rhizobiales	f__Rhizobiaceae	g__Agrobacterium	s__Agrobacterium oryzihabitans	99.72	1.05	88	705388	5.3027e+06	59.46	165131	30621	High-quality	5144	44	1	0	0
H11_SemiBin_bin.0	Dilute-MetaSeq	d__Bacteria	p__Pseudomonadota	c__Alphaproteobacteria	o__Rhizobiales	f__Rhizobiaceae	g__Agrobacterium	s__Agrobacterium oryzihabitans	99.72	0.42	32	561577	4.91534e+06	59.62	290167	75739	High-quality	4679	43	0	0	0
H12_SemiBin_bin.0	Dilute-MetaSeq	d__Bacteria	p__Pseudomonadota	c__Alphaproteobacteria	o__Rhizobiales	f__Rhizobiaceae	g__Agrobacterium	s__Agrobacterium oryzihabitans	99.72	0.42	23	1086960	4.72398e+06	59.64	334283	96729	High-quality	4488	43	0	0	0
H2_SemiBin_bin.0	Dilute-MetaSeq	d__Bacteria	p__Pseudomonadota	c__Alphaproteobacteria	o__Rhizobiales	f__Rhizobiaceae	g__Agrobacterium	s__Agrobacterium oryzihabitans	99.72	0.42	27	1086851	4.88913e+06	59.63	267504	84626	High-quality	4649	43	0	0	0
J12_SemiBin_bin.2	Dilute-MetaSeq	d__Bacteria	p__Pseudomonadota	c__Alphaproteobacteria	o__Rhizobiales	f__Rhizobiaceae	g__Agrobacterium	s__Agrobacterium oryzihabitans	99.72	1.19	87	290166	5.18468e+06	59.45	160205	26990	High-quality	5024	43	0	0	0
K12_SemiBin_bin.0	Dilute-MetaSeq	d__Bacteria	p__Pseudomonadota	c__Alphaproteobacteria	o__Rhizobiales	f__Rhizobiaceae	g__Agrobacterium	s__Agrobacterium oryzihabitans	99.72	0.42	27	1086966	4.90786e+06	59.62	276899	84524	High-quality	4673	43	0	0	0
K1_SemiBin_bin.0	Dilute-MetaSeq	d__Bacteria	p__Pseudomonadota	c__Alphaproteobacteria	o__Rhizobiales	f__Rhizobiaceae	g__Agrobacterium	s__Agrobacterium oryzihabitans	99.72	2.97	26	1087342	4.79332e+06	59.63	325070	84524	High-quality	4673	45	0	0	0
K2_SemiBin_bin.0	Dilute-MetaSeq	d__Bacteria	p__Pseudomonadota	c__Alphaproteobacteria	o__Rhizobiales	f__Rhizobiaceae	g__Agrobacterium	s__Agrobacterium oryzihabitans	99.72	0.42	24	1086863	4.86311e+06	59.62	334281	137394	High-quality	4622	43	0	0	0
K6_SemiBin_bin.0	Dilute-MetaSeq	d__Bacteria	p__Pseudomonadota	c__Alphaproteobacteria	o__Rhizobiales	f__Rhizobiaceae	g__Agrobacterium	s__Agrobacterium oryzihabitans	99.72	0.42	24	1086962	4.86327e+06	59.62	334281	137394	High-quality	4620	43	0	0	0
K8_SemiBin_bin.0	Dilute-MetaSeq	d__Bacteria	p__Pseudomonadota	c__Alphaproteobacteria	o__Rhizobiales	f__Rhizobiaceae	g__Agrobacterium	s__Agrobacterium oryzihabitans	99.72	0.42	26	887872	4.86338e+06	59.62	276897	122979	High-quality	4621	43	0	0	0
M1_SemiBin_bin.0	Dilute-MetaSeq	d__Bacteria	p__Pseudomonadota	c__Alphaproteobacteria	o__Rhizobiales	f__Rhizobiaceae	g__Agrobacterium	s__Agrobacterium oryzihabitans	99.72	2.97	29	887761	4.87294e+06	59.63	267504	84524	High-quality	4759	46	1	0	0
M2_SemiBin_bin.3	Dilute-MetaSeq	d__Bacteria	p__Pseudomonadota	c__Alphaproteobacteria	o__Rhizobiales	f__Rhizobiaceae	g__Agrobacterium	s__Agrobacterium oryzihabitans	99.72	0.52	45	349735	4.80291e+06	59.64	188310	45890	High-quality	4562	43	1	0	0
M8_SemiBin_bin.0	Dilute-MetaSeq	d__Bacteria	p__Pseudomonadota	c__Alphaproteobacteria	o__Rhizobiales	f__Rhizobiaceae	g__Agrobacterium	s__Agrobacterium oryzihabitans	99.72	2.97	30	1086850	4.84669e+06	59.63	267507	82111	High-quality	4733	45	0	0	0
S11_SemiBin_bin.0	Dilute-MetaSeq	d__Bacteria	p__Pseudomonadota	c__Alphaproteobacteria	o__Rhizobiales	f__Rhizobiaceae	g__Agrobacterium	s__Agrobacterium oryzihabitans	99.72	0.42	26	1086961	4.86339e+06	59.62	334281	137394	High-quality	4618	43	0	0	0
S12_SemiBin_bin.0	Dilute-MetaSeq	d__Bacteria	p__Pseudomonadota	c__Alphaproteobacteria	o__Rhizobiales	f__Rhizobiaceae	g__Agrobacterium	s__Agrobacterium oryzihabitans	99.72	0.42	26	887881	4.86338e+06	59.62	276897	122979	High-quality	4618	43	0	0	0
S7_SemiBin_bin.1	Dilute-MetaSeq	d__Bacteria	p__Pseudomonadota	c__Alphaproteobacteria	o__Rhizobiales	f__Rhizobiaceae	g__Agrobacterium	s__Agrobacterium oryzihabitans	99.72	0.42	30	1086753	4.87922e+06	59.62	267504	75324	High-quality	4637	42	0	0	0
S8_SemiBin_bin.1	Dilute-MetaSeq	d__Bacteria	p__Pseudomonadota	c__Alphaproteobacteria	o__Rhizobiales	f__Rhizobiaceae	g__Agrobacterium	s__Agrobacterium oryzihabitans	99.72	0.42	22	1086961	4.62509e+06	59.62	334281	138530	High-quality	4405	43	0	0	0
K4_SemiBin_bin.0	Dilute-MetaSeq	d__Bacteria	p__Pseudomonadota	c__Alphaproteobacteria	o__Rhizobiales	f__Rhizobiaceae	g__Agrobacterium	s__Agrobacterium oryzihabitans	99.7	0.85	37	768583	4.91244e+06	59.62	248950	73031	High-quality	4701	43	0	0	0
K10_SemiBin_bin.0	Dilute-MetaSeq	d__Bacteria	p__Pseudomonadota	c__Alphaproteobacteria	o__Rhizobiales	f__Rhizobiaceae	g__Agrobacterium	s__Agrobacterium oryzihabitans	99.68	0.42	26	1086852	4.90972e+06	59.62	290175	137420	High-quality	4676	43	0	0	0
H6_SemiBin_bin.1	Dilute-MetaSeq	d__Bacteria	p__Pseudomonadota	c__Gammaproteobacteria	o__Xanthomonadales	f__Xanthomonadaceae	g__Stenotrophomonas	s__Stenotrophomonas maltophilia_G	99.66	1.38	43	414200	4.67025e+06	66.15	184568	56693	High-quality	4305	69	3	2	1
M1_SemiBin_bin.6	Dilute-MetaSeq	d__Bacteria	p__Pseudomonadota	c__Gammaproteobacteria	o__Xanthomonadales	f__Xanthomonadaceae	g__Stenotrophomonas	s__Stenotrophomonas maltophilia_G	99.66	1.03	34	414200	4.71145e+06	66.12	219285	74622	High-quality	4327	70	1	0	0
M8_SemiBin_bin.3	Dilute-MetaSeq	d__Bacteria	p__Pseudomonadota	c__Gammaproteobacteria	o__Xanthomonadales	f__Xanthomonadaceae	g__Stenotrophomonas	s__Stenotrophomonas maltophilia_G	99.66	1.03	33	414200	4.71061e+06	66.12	218330	64299	High-quality	4326	66	1	0	0
B1_SemiBin_bin.1	Dilute-MetaSeq	d__Bacteria	p__Pseudomonadota	c__Alphaproteobacteria	o__Rhizobiales	f__Rhizobiaceae	g__Agrobacterium	s__Agrobacterium oryzihabitans	99.53	0.99	73	391788	5.33203e+06	59.53	195303	39750	High-quality	5168	42	0	0	0
K3_SemiBin_bin.3	Dilute-MetaSeq	d__Bacteria	p__Bacteroidota	c__Bacteroidia	o__Sphingobacteriales	f__Sphingobacteriaceae	g__Sphingobacterium	s__Sphingobacterium sp000938735	99.52	1.43	48	396746	5.05046e+06	36.77	226359	45876	High-quality	4315	57	0	0	0
K5_SemiBin_bin.2	Dilute-MetaSeq	d__Bacteria	p__Bacteroidota	c__Bacteroidia	o__Sphingobacteriales	f__Sphingobacteriaceae	g__Sphingobacterium	s__Sphingobacterium sp000938735	99.52	1.43	32	755045	5.02313e+06	36.74	358275	79485	High-quality	4285	58	0	0	0
K6_SemiBin_bin.1	Dilute-MetaSeq	d__Bacteria	p__Bacteroidota	c__Bacteroidia	o__Sphingobacteriales	f__Sphingobacteriaceae	g__Sphingobacterium	s__Sphingobacterium sp000938735	99.52	1.43	33	672985	4.96315e+06	36.78	249324	66360	High-quality	4235	58	1	0	0
K8_SemiBin_bin.1	Dilute-MetaSeq	d__Bacteria	p__Bacteroidota	c__Bacteroidia	o__Sphingobacteriales	f__Sphingobacteriaceae	g__Sphingobacterium	s__Sphingobacterium sp000938735	99.52	1.43	58	450688	5.02192e+06	36.79	129004	50181	High-quality	4275	62	0	1	1
D10_SemiBin_bin.0	Dilute-MetaSeq	d__Bacteria	p__Bacteroidota	c__Bacteroidia	o__Flavobacteriales	f__Weeksellaceae	g__Chryseobacterium	s__Chryseobacterium sp029892225	99.51	0.98	17	1073854	4.7726e+06	33.48	470825	103757	High-quality	4336	64	0	0	0
D4_SemiBin_bin.0	Dilute-MetaSeq	d__Bacteria	p__Bacteroidota	c__Bacteroidia	o__Flavobacteriales	f__Weeksellaceae	g__Chryseobacterium	s__Chryseobacterium sp029892225	99.51	0.98	31	833009	4.82972e+06	33.47	347151	77353	High-quality	4401	64	0	0	0
D5_SemiBin_bin.0	Dilute-MetaSeq	d__Bacteria	p__Bacteroidota	c__Bacteroidia	o__Flavobacteriales	f__Weeksellaceae	g__Chryseobacterium	s__Chryseobacterium sp029892225	99.51	0.98	42	660542	4.78381e+06	33.48	230833	52080	High-quality	4349	64	0	0	0
D6_SemiBin_bin.0	Dilute-MetaSeq	d__Bacteria	p__Bacteroidota	c__Bacteroidia	o__Flavobacteriales	f__Weeksellaceae	g__Chryseobacterium	s__Chryseobacterium sp029892225	99.51	1.47	32	1037664	4.78241e+06	33.48	215657	63234	High-quality	4366	64	0	0	0
D7_SemiBin_bin.0	Dilute-MetaSeq	d__Bacteria	p__Bacteroidota	c__Bacteroidia	o__Flavobacteriales	f__Weeksellaceae	g__Chryseobacterium	s__Chryseobacterium sp029892225	99.51	0.98	21	1073562	4.7475e+06	33.49	308623	101068	High-quality	4317	64	0	0	0
D8_SemiBin_bin.0	Dilute-MetaSeq	d__Bacteria	p__Bacteroidota	c__Bacteroidia	o__Flavobacteriales	f__Weeksellaceae	g__Chryseobacterium	s__Chryseobacterium sp029892225	99.51	0.98	14	847063	4.80322e+06	33.46	516229	204522	High-quality	4378	64	0	0	0
D9_SemiBin_bin.0	Dilute-MetaSeq	d__Bacteria	p__Bacteroidota	c__Bacteroidia	o__Flavobacteriales	f__Weeksellaceae	g__Chryseobacterium	s__Chryseobacterium sp029892225	99.51	0.98	16	1177642	4.79492e+06	33.47	405341	191150	High-quality	4374	62	0	0	0
J12_SemiBin_bin.0	Dilute-MetaSeq	d__Bacteria	p__Bacteroidota	c__Bacteroidia	o__Flavobacteriales	f__Weeksellaceae	g__Chryseobacterium	s__Chryseobacterium sp029892225	99.51	0.49	20	725837	4.80496e+06	33.47	347647	113746	High-quality	4341	64	0	0	0
K1_SemiBin_bin.3	Dilute-MetaSeq	d__Bacteria	p__Bacteroidota	c__Bacteroidia	o__Flavobacteriales	f__Weeksellaceae	g__Chryseobacterium	s__Chryseobacterium sp029892225	99.51	0.98	39	516226	4.80527e+06	33.46	203680	63422	High-quality	4373	64	0	0	0
K3_SemiBin_bin.1	Dilute-MetaSeq	d__Bacteria	p__Bacteroidota	c__Bacteroidia	o__Flavobacteriales	f__Weeksellaceae	g__Chryseobacterium	s__Chryseobacterium sp029892225	99.51	0.98	47	807955	4.78925e+06	33.48	191225	51286	High-quality	4362	64	0	0	0
K4_SemiBin_bin.1	Dilute-MetaSeq	d__Bacteria	p__Bacteroidota	c__Bacteroidia	o__Flavobacteriales	f__Weeksellaceae	g__Chryseobacterium	s__Chryseobacterium sp029892225	99.51	0.98	38	661642	4.78476e+06	33.48	207775	63344	High-quality	4373	64	0	0	0
K6_SemiBin_bin.4	Dilute-MetaSeq	d__Bacteria	p__Bacteroidota	c__Bacteroidia	o__Flavobacteriales	f__Weeksellaceae	g__Chryseobacterium	s__Chryseobacterium sp029892225	99.51	0.98	58	288344	4.79485e+06	33.49	128887	41919	High-quality	4366	64	0	0	0
K7_SemiBin_bin.1	Dilute-MetaSeq	d__Bacteria	p__Bacteroidota	c__Bacteroidia	o__Flavobacteriales	f__Weeksellaceae	g__Chryseobacterium	s__Chryseobacterium sp029892225	99.51	0.98	28	861284	4.79086e+06	33.46	308393	101322	High-quality	4361	64	0	0	0
K8_SemiBin_bin.3	Dilute-MetaSeq	d__Bacteria	p__Bacteroidota	c__Bacteroidia	o__Flavobacteriales	f__Weeksellaceae	g__Chryseobacterium	s__Chryseobacterium sp029892225	99.51	0.98	62	307178	4.79393e+06	33.48	142800	42475	High-quality	4357	64	0	0	0
L10_SemiBin_bin.0	Dilute-MetaSeq	d__Bacteria	p__Bacteroidota	c__Bacteroidia	o__Flavobacteriales	f__Weeksellaceae	g__Chryseobacterium	s__Chryseobacterium sp029892225	99.51	1.96	155	365355	4.67608e+06	33.64	52223	13201	High-quality	4340	63	0	0	0
L7_SemiBin_bin.0	Dilute-MetaSeq	d__Bacteria	p__Bacteroidota	c__Bacteroidia	o__Flavobacteriales	f__Weeksellaceae	g__Chryseobacterium	s__Chryseobacterium sp029892225	99.51	0.98	115	210485	4.7e+06	33.56	78951	18803	High-quality	4274	62	0	0	0
L_SemiBin_bin.1346	Dilute-MetaSeq	d__Bacteria	p__Bacteroidota	c__Bacteroidia	o__Flavobacteriales	f__Weeksellaceae	g__Chryseobacterium	s__Chryseobacterium sp029892225	99.51	1.1	35	1177733	4.78831e+06	33.46	289779	81840	High-quality	4348	60	1	0	0
M8_SemiBin_bin.4	Dilute-MetaSeq	d__Bacteria	p__Bacteroidota	c__Bacteroidia	o__Flavobacteriales	f__Weeksellaceae	g__Chryseobacterium	s__Chryseobacterium sp029892225	99.51	0.98	140	307095	4.75109e+06	33.52	58301	15979	High-quality	4307	64	0	0	0
S2_SemiBin_bin.0	Dilute-MetaSeq	d__Bacteria	p__Bacteroidota	c__Bacteroidia	o__Flavobacteriales	f__Weeksellaceae	g__Chryseobacterium	s__Chryseobacterium sp029892225	99.51	0.98	25	813868	4.754e+06	33.48	354029	86763	High-quality	4325	64	0	0	0
S8_SemiBin_bin.2	Dilute-MetaSeq	d__Bacteria	p__Bacteroidota	c__Bacteroidia	o__Flavobacteriales	f__Weeksellaceae	g__Chryseobacterium	s__Chryseobacterium sp029892225	99.51	0.49	35	809102	4.72632e+06	33.47	229749	54975	High-quality	4267	62	0	0	0
S9_SemiBin_bin.0	Dilute-MetaSeq	d__Bacteria	p__Bacteroidota	c__Bacteroidia	o__Flavobacteriales	f__Weeksellaceae	g__Chryseobacterium	s__Chryseobacterium sp029892225	99.51	0.98	21	1177636	4.8017e+06	33.47	308861	97513	High-quality	4370	64	0	0	0
W1_SemiBin_bin.3	Dilute-MetaSeq	d__Bacteria	p__Bacteroidota	c__Bacteroidia	o__Flavobacteriales	f__Weeksellaceae	g__Chryseobacterium	s__Chryseobacterium sp029892225	99.51	0.98	94	266991	4.6667e+06	33.53	77941	25465	High-quality	4267	64	0	0	0
K9_SemiBin_bin.3	Dilute-MetaSeq	d__Bacteria	p__Pseudomonadota	c__Gammaproteobacteria	o__Burkholderiales	f__Burkholderiaceae	g__Cupriavidus	s__Cupriavidus metallidurans	99.48	0.64	110	350956	6.64536e+06	63.68	111677	29646	High-quality	6122	55	0	0	0
L11_SemiBin_bin.0	Dilute-MetaSeq	d__Bacteria	p__Pseudomonadota	c__Gammaproteobacteria	o__Burkholderiales	f__Burkholderiaceae	g__Cupriavidus	s__Cupriavidus metallidurans	99.48	4.39	99	497130	7.21482e+06	63.56	153770	36494	High-quality	7030	61	0	1	1
M6_SemiBin_bin.2	Dilute-MetaSeq	d__Bacteria	p__Pseudomonadota	c__Gammaproteobacteria	o__Burkholderiales	f__Burkholderiaceae	g__Comamonas	s__Comamonas tsuruhatensis	99.48	0.31	82	468435	6.37141e+06	66.71	133444	40103	High-quality	5804	62	0	0	0
D2_SemiBin_bin.1	Dilute-MetaSeq	d__Bacteria	p__Pseudomonadota	c__Gammaproteobacteria	o__Pseudomonadales	f__Moraxellaceae	g__Acinetobacter	s__Acinetobacter johnsonii	99.45	0.25	86	282472	3.43796e+06	41.46	68975	22822	High-quality	3288	51	0	0	0
D7_SemiBin_bin.2	Dilute-MetaSeq	d__Bacteria	p__Pseudomonadota	c__Gammaproteobacteria	o__Pseudomonadales	f__Moraxellaceae	g__Acinetobacter	s__Acinetobacter johnsonii	99.45	0.04	66	282472	3.39273e+06	41.48	83500	28064	High-quality	3223	46	0	0	0
J2_SemiBin_bin.2	Dilute-MetaSeq	d__Bacteria	p__Pseudomonadota	c__Alphaproteobacteria	o__Rhizobiales	f__Rhizobiaceae	g__Agrobacterium	s__Agrobacterium oryzihabitans	99.44	0.42	46	640290	5.01207e+06	59.61	211931	59967	High-quality	4771	43	0	0	0
J9_SemiBin_bin.0	Dilute-MetaSeq	d__Bacteria	p__Pseudomonadota	c__Alphaproteobacteria	o__Rhizobiales	f__Rhizobiaceae	g__Agrobacterium	s__Agrobacterium oryzihabitans	99.44	1.22	48	466294	5.0383e+06	59.54	212766	60160	High-quality	4841	44	1	0	1
M7_SemiBin_bin.4	Dilute-MetaSeq	d__Bacteria	p__Pseudomonadota	c__Gammaproteobacteria	o__Burkholderiales	f__Burkholderiaceae	g__Comamonas	s__Comamonas tsuruhatensis	99.4	0.31	111	307836	6.35488e+06	66.89	86957	30370	High-quality	5779	63	0	0	0
M11_SemiBin_bin.0	Dilute-MetaSeq	d__Bacteria	p__Pseudomonadota	c__Alphaproteobacteria	o__Rhizobiales	f__Rhizobiaceae	g__Agrobacterium	s__Agrobacterium oryzihabitans	99.38	0.33	33	946491	4.76505e+06	59.55	245883	75324	High-quality	4492	41	0	0	0
B5_SemiBin_bin.1	Dilute-MetaSeq	d__Bacteria	p__Bacteroidota	c__Bacteroidia	o__Chitinophagales	f__Chitinophagaceae	g__Sediminibacterium	s__	99.34	0.57	30	425595	3.2089e+06	45.14	157643	67386	High-quality	2773	38	0	0	1
B2_SemiBin_bin.0	Dilute-MetaSeq	d__Bacteria	p__Pseudomonadota	c__Alphaproteobacteria	o__Rhizobiales	f__Rhizobiaceae	g__Agrobacterium	s__Agrobacterium oryzihabitans	99.32	3.44	89	407255	5.40718e+06	59.6	132861	26158	High-quality	5349	46	0	0	0
H11_SemiBin_bin.1	Dilute-MetaSeq	d__Bacteria	p__Pseudomonadota	c__Gammaproteobacteria	o__Xanthomonadales	f__Xanthomonadaceae	g__Stenotrophomonas	s__Stenotrophomonas maltophilia_G	99.31	1.03	37	456309	4.68779e+06	66.1	188862	56693	High-quality	4300	65	1	0	0
M6_SemiBin_bin.5	Dilute-MetaSeq	d__Bacteria	p__Pseudomonadota	c__Gammaproteobacteria	o__Burkholderiales	f__Burkholderiaceae	g__Cupriavidus	s__Cupriavidus metallidurans	99.3	2.93	94	318899	5.79047e+06	63.68	95986	30774	High-quality	5490	53	0	0	0
M6_SemiBin_bin.0	Dilute-MetaSeq	d__Bacteria	p__Pseudomonadota	c__Alphaproteobacteria	o__Rhizobiales	f__Rhizobiaceae	g__Agrobacterium	s__Agrobacterium oryzihabitans	99.27	0.33	31	889037	4.75232e+06	59.55	226792	84575	High-quality	4470	42	1	0	0
B6_SemiBin_bin.3	Dilute-MetaSeq	d__Bacteria	p__Pseudomonadota	c__Alphaproteobacteria	o__Rhizobiales	f__Rhizobiaceae	g__Agrobacterium	s__Agrobacterium oryzihabitans	99.2	1.91	95	344945	5.25294e+06	59.49	137394	27057	High-quality	5077	44	0	0	0
D4_SemiBin_bin.3	Dilute-MetaSeq	d__Bacteria	p__Pseudomonadota	c__Gammaproteobacteria	o__Pseudomonadales	f__Moraxellaceae	g__Acinetobacter	s__Acinetobacter johnsonii	99.18	0.16	121	190735	3.401e+06	41.55	48758	12683	High-quality	3220	52	0	0	0
J10_SemiBin_bin.2	Dilute-MetaSeq	d__Bacteria	p__Pseudomonadota	c__Gammaproteobacteria	o__Pseudomonadales	f__Moraxellaceae	g__Acinetobacter	s__Acinetobacter johnsonii	99.18	0.04	54	282794	3.36919e+06	41.49	95664	31165	High-quality	3190	63	0	0	0
J5_SemiBin_bin.9	Dilute-MetaSeq	d__Bacteria	p__Pseudomonadota	c__Gammaproteobacteria	o__Pseudomonadales	f__Moraxellaceae	g__Acinetobacter	s__Acinetobacter johnsonii	99.18	0.04	61	282472	3.43911e+06	41.39	102031	31155	High-quality	3267	63	0	0	0
J7_SemiBin_bin.8	Dilute-MetaSeq	d__Bacteria	p__Pseudomonadota	c__Gammaproteobacteria	o__Pseudomonadales	f__Moraxellaceae	g__Acinetobacter	s__Acinetobacter johnsonii	99.18	0.04	58	282472	3.4376e+06	41.39	102032	31155	High-quality	3270	58	0	0	0
W4_SemiBin_bin.1	Dilute-MetaSeq	d__Bacteria	p__Pseudomonadota	c__Gammaproteobacteria	o__Pseudomonadales	f__Moraxellaceae	g__Acinetobacter	s__Acinetobacter johnsonii	99.17	0.82	88	230743	3.40456e+06	41.5	66612	18489	High-quality	3271	57	0	0	0
J1_SemiBin_bin.1	Dilute-MetaSeq	d__Bacteria	p__Pseudomonadota	c__Alphaproteobacteria	o__Rhizobiales	f__Rhizobiaceae	g__Agrobacterium	s__Agrobacterium oryzihabitans	99.15	0.74	43	796305	4.89248e+06	59.62	226792	54189	High-quality	4655	43	0	0	0
K3_SemiBin_bin.0	Dilute-MetaSeq	d__Bacteria	p__Pseudomonadota	c__Alphaproteobacteria	o__Rhizobiales	f__Rhizobiaceae	g__Agrobacterium	s__Agrobacterium oryzihabitans	99.15	0.42	27	887762	4.87087e+06	59.62	267504	122234	High-quality	4601	42	0	0	0
K9_SemiBin_bin.0	Dilute-MetaSeq	d__Bacteria	p__Pseudomonadota	c__Alphaproteobacteria	o__Rhizobiales	f__Rhizobiaceae	g__Agrobacterium	s__Agrobacterium oryzihabitans	99.15	0.42	27	1086853	4.91569e+06	59.63	317543	121120	High-quality	4655	42	0	0	0
D1_SemiBin_bin.2	Dilute-MetaSeq	d__Bacteria	p__Pseudomonadota	c__Gammaproteobacteria	o__Pseudomonadales	f__Moraxellaceae	g__Acinetobacter	s__Acinetobacter johnsonii	99.14	0.31	52	282472	3.36061e+06	41.46	91027	33120	High-quality	3206	63	0	0	0
H6_SemiBin_bin.0	Dilute-MetaSeq	d__Bacteria	p__Pseudomonadota	c__Alphaproteobacteria	o__Rhizobiales	f__Rhizobiaceae	g__Agrobacterium	s__Agrobacterium oryzihabitans	99.13	0.42	26	1087639	4.80007e+06	59.63	290167	88583	High-quality	4531	43	0	0	0
K11_SemiBin_bin.0	Dilute-MetaSeq	d__Bacteria	p__Pseudomonadota	c__Alphaproteobacteria	o__Rhizobiales	f__Rhizobiaceae	g__Agrobacterium	s__Agrobacterium oryzihabitans	99.13	0.42	25	1086962	4.92888e+06	59.62	334281	84575	High-quality	4664	43	0	0	0
J4_SemiBin_bin.11	Dilute-MetaSeq	d__Bacteria	p__Pseudomonadota	c__Gammaproteobacteria	o__Pseudomonadales	f__Moraxellaceae	g__Acinetobacter	s__Acinetobacter johnsonii	99.11	0.04	50	230698	3.39411e+06	41.5	98747	33216	High-quality	3216	57	1	0	0
Z3_SemiBin_bin.0	Dilute-MetaSeq	d__Bacteria	p__Pseudomonadota	c__Gammaproteobacteria	o__Burkholderiales	f__Burkholderiaceae	g__Pelomonas	s__Pelomonas sp003963075	99.07	1.17	36	622376	4.55852e+06	68.67	204820	69790	High-quality	4204	58	1	1	0
Z7_SemiBin_bin.6	Dilute-MetaSeq	d__Bacteria	p__Pseudomonadota	c__Gammaproteobacteria	o__Burkholderiales	f__Burkholderiaceae	g__Pelomonas	s__Pelomonas sp003963075	99.07	0.82	53	328745	4.71578e+06	68.63	140421	49913	High-quality	4340	55	0	0	0
D8_SemiBin_bin.2	Dilute-MetaSeq	d__Bacteria	p__Pseudomonadota	c__Gammaproteobacteria	o__Pseudomonadales	f__Moraxellaceae	g__Acinetobacter	s__Acinetobacter johnsonii	99.06	0.04	66	282794	3.3876e+06	41.5	93294	24931	High-quality	3223	63	0	0	0
S7_SemiBin_bin.2	Dilute-MetaSeq	d__Bacteria	p__Bacteroidota	c__Bacteroidia	o__Sphingobacteriales	f__Sphingobacteriaceae	g__Sphingobacterium	s__Sphingobacterium sp000938735	99.05	4.76	38	493986	4.97016e+06	36.71	328790	61340	High-quality	4363	60	0	0	0
K10_SemiBin_bin.2	Dilute-MetaSeq	d__Bacteria	p__Pseudomonadota	c__Gammaproteobacteria	o__Burkholderiales	f__Burkholderiaceae	g__Cupriavidus	s__Cupriavidus metallidurans	99.03	1.03	86	374714	6.70135e+06	63.65	145083	46398	High-quality	6172	52	0	0	0
K11_SemiBin_bin.2	Dilute-MetaSeq	d__Bacteria	p__Pseudomonadota	c__Gammaproteobacteria	o__Burkholderiales	f__Burkholderiaceae	g__Cupriavidus	s__Cupriavidus metallidurans	99.03	0.67	112	433098	6.97904e+06	63.73	108544	32059	High-quality	6435	56	0	0	0
B6_SemiBin_bin.0	Dilute-MetaSeq	d__Bacteria	p__Bacteroidota	c__Bacteroidia	o__Flavobacteriales	f__Weeksellaceae	g__Chryseobacterium	s__Chryseobacterium sp029892225	99.02	0.98	45	1089035	4.78592e+06	33.49	191150	51974	High-quality	4333	66	0	0	0
B2_SemiBin_bin.1	Dilute-MetaSeq	d__Bacteria	p__Bacteroidota	c__Bacteroidia	o__Chitinophagales	f__Chitinophagaceae	g__Sediminibacterium	s__	99.01	0.49	26	359322	3.19004e+06	45.1	224348	78774	High-quality	2758	38	0	0	1
B3_SemiBin_bin.0	Dilute-MetaSeq	d__Bacteria	p__Bacteroidota	c__Bacteroidia	o__Chitinophagales	f__Chitinophagaceae	g__Sediminibacterium	s__Sediminibacterium sp017537025	99.01	0	11	1279299	3.30671e+06	37.28	689996	108601	High-quality	2906	34	1	1	0
M1_SemiBin_bin.1	Dilute-MetaSeq	d__Bacteria	p__Bacteroidota	c__Bacteroidia	o__Chitinophagales	f__Chitinophagaceae	g__Sediminibacterium	s__Sediminibacterium sp017537025	99.01	0	9	839257	3.40963e+06	37.33	633459	227707	High-quality	2983	39	2	3	3
Z11_SemiBin_bin.2	Dilute-MetaSeq	d__Bacteria	p__Bacteroidota	c__Bacteroidia	o__Chitinophagales	f__Chitinophagaceae	g__Sediminibacterium	s__Sediminibacterium sp017537025	99.01	0.49	23	727144	3.46786e+06	37.54	440018	101376	High-quality	3086	37	1	1	1
Z1_SemiBin_bin.5	Dilute-MetaSeq	d__Bacteria	p__Bacteroidota	c__Bacteroidia	o__Chitinophagales	f__Chitinophagaceae	g__Sediminibacterium	s__Sediminibacterium sp017537025	99.01	0	16	362976	3.2511e+06	37.27	279986	144864	High-quality	2861	32	1	0	0
J12_SemiBin_bin.4	Dilute-MetaSeq	d__Bacteria	p__Pseudomonadota	c__Gammaproteobacteria	o__Pseudomonadales	f__Moraxellaceae	g__Acinetobacter	s__Acinetobacter johnsonii	98.98	0.04	82	230754	3.40826e+06	41.5	67683	22830	High-quality	3227	60	0	0	0
H12_SemiBin_bin.2	Dilute-MetaSeq	d__Bacteria	p__Pseudomonadota	c__Gammaproteobacteria	o__Xanthomonadales	f__Xanthomonadaceae	g__Stenotrophomonas	s__Stenotrophomonas maltophilia_G	98.97	1.03	32	456308	4.68199e+06	66.1	218250	74622	High-quality	4281	65	1	0	0
D10_SemiBin_bin.5	Dilute-MetaSeq	d__Bacteria	p__Pseudomonadota	c__Gammaproteobacteria	o__Pseudomonadales	f__Moraxellaceae	g__Acinetobacter	s__Acinetobacter johnsonii	98.9	0.04	68	233129	3.39173e+06	41.52	81267	24931	High-quality	3214	58	0	0	0
B4_SemiBin_bin.1	Dilute-MetaSeq	d__Bacteria	p__Pseudomonadota	c__Alphaproteobacteria	o__Rhizobiales	f__Rhizobiaceae	g__Agrobacterium	s__Agrobacterium oryzihabitans	98.87	0.76	79	481157	5.29018e+06	59.45	163299	30621	High-quality	5064	43	0	0	0
K5_SemiBin_bin.1	Dilute-MetaSeq	d__Bacteria	p__Pseudomonadota	c__Alphaproteobacteria	o__Rhizobiales	f__Rhizobiaceae	g__Agrobacterium	s__Agrobacterium oryzihabitans	98.87	0.42	23	1086853	4.8641e+06	59.61	334281	137394	High-quality	4577	42	0	0	0
S1_SemiBin_bin.1	Dilute-MetaSeq	d__Bacteria	p__Pseudomonadota	c__Alphaproteobacteria	o__Rhizobiales	f__Rhizobiaceae	g__Agrobacterium	s__Agrobacterium oryzihabitans	98.87	0.71	36	982075	5.19491e+06	59.55	306505	75324	High-quality	4940	42	0	0	0
S9_SemiBin_bin.1	Dilute-MetaSeq	d__Bacteria	p__Pseudomonadota	c__Alphaproteobacteria	o__Rhizobiales	f__Rhizobiaceae	g__Agrobacterium	s__Agrobacterium oryzihabitans	98.87	0.42	22	1086850	4.64314e+06	59.62	334281	137394	High-quality	4380	44	1	0	0
Z5_SemiBin_bin.0	Dilute-MetaSeq	d__Bacteria	p__Bacteroidota	c__Bacteroidia	o__Flavobacteriales	f__Weeksellaceae	g__Chryseobacterium	s__Chryseobacterium sp029892225	98.86	0.98	46	595298	4.72346e+06	33.46	186330	52223	High-quality	4272	63	0	0	0
L9_SemiBin_bin.11	Dilute-MetaSeq	d__Bacteria	p__Bacillota_C	c__Negativicutes	o__Veillonellales	f__Dialisteraceae	g__Dialister	s__Dialister sp900314595	98.84	0.95	163	89551	2.33568e+06	47.64	24974	5864	High-quality	2109	45	0	0	0
W8_SemiBin_bin.0	Dilute-MetaSeq	d__Bacteria	p__Pseudomonadota	c__Gammaproteobacteria	o__Pseudomonadales	f__Moraxellaceae	g__Acinetobacter	s__Acinetobacter johnsonii	98.84	0.04	69	282794	3.41335e+06	41.51	80764	27200	High-quality	3225	62	1	0	0
J4_SemiBin_bin.6	Dilute-MetaSeq	d__Bacteria	p__Pseudomonadota	c__Alphaproteobacteria	o__Rhizobiales	f__Rhizobiaceae	g__Agrobacterium	s__Agrobacterium oryzihabitans	98.83	0.52	58	367593	4.86994e+06	59.63	168062	39839	High-quality	4604	43	0	0	0
Z11_SemiBin_bin.1	Dilute-MetaSeq	d__Bacteria	p__Pseudomonadota	c__Alphaproteobacteria	o__Rhizobiales	f__Rhizobiaceae	g__Agrobacterium	s__Agrobacterium oryzihabitans	98.82	0.42	45	865750	4.82617e+06	59.62	248951	45012	High-quality	4550	43	0	0	0
H3_SemiBin_bin.1	Dilute-MetaSeq	d__Bacteria	p__Pseudomonadota	c__Alphaproteobacteria	o__Rhizobiales	f__Rhizobiaceae	g__Agrobacterium	s__Agrobacterium oryzihabitans	98.81	1.05	45	1087292	5.18807e+06	59.51	271709	55964	High-quality	4960	42	0	0	0
K9_SemiBin_bin.6	Dilute-MetaSeq	d__Bacteria	p__Bacteroidota	c__Bacteroidia	o__Flavobacteriales	f__Weeksellaceae	g__Chryseobacterium	s__Chryseobacterium sp029892225	98.7	0.98	169	190342	4.74422e+06	33.55	51724	13529	High-quality	4271	64	0	0	0
L11_SemiBin_bin.1	Dilute-MetaSeq	d__Bacteria	p__Pseudomonadota	c__Gammaproteobacteria	o__Pseudomonadales	f__Pseudomonadaceae	g__Pseudomonas_E	s__Pseudomonas_E sp003523465	98.7	1	88	491398	7.13154e+06	63.73	131491	39542	High-quality	6327	63	0	0	1
S_SemiBin_bin.56	Dilute-MetaSeq	d__Bacteria	p__Pseudomonadota	c__Alphaproteobacteria	o__Rhizobiales	f__Rhizobiaceae	g__Pseudochrobactrum	s__Pseudochrobactrum saccharolyticum	98.7	0.43	53	870316	4.12326e+06	51.37	230765	44859	High-quality	3747	54	0	1	2
D12_SemiBin_bin.8	Dilute-MetaSeq	d__Bacteria	p__Pseudomonadota	c__Gammaproteobacteria	o__Pseudomonadales	f__Pseudomonadaceae	g__Pseudomonas_E	s__Pseudomonas_E sp003523465	98.62	1	131	281269	6.7543e+06	63.58	73503	22935	High-quality	6114	63	0	0	0
S_SemiBin_bin.33	Dilute-MetaSeq	d__Bacteria	p__Pseudomonadota	c__Gammaproteobacteria	o__Xanthomonadales	f__Xanthomonadaceae	g__Stenotrophomonas	s__Stenotrophomonas maltophilia_G	98.62	4.43	64	290636	4.75383e+06	66.01	137632	41976	High-quality	4479	71	2	0	0
H12_SemiBin_bin.1	Dilute-MetaSeq	d__Bacteria	p__Pseudomonadota	c__Gammaproteobacteria	o__Burkholderiales	f__Burkholderiaceae	g__Comamonas	s__Comamonas tsuruhatensis	98.61	0.15	97	464306	6.24883e+06	66.85	104343	30329	High-quality	5610	56	0	0	0
M6_SemiBin_bin.4	Dilute-MetaSeq	d__Bacteria	p__Bacteroidota	c__Bacteroidia	o__Sphingobacteriales	f__Sphingobacteriaceae	g__Sphingobacterium	s__Sphingobacterium sp000938735	98.6	3.33	68	412132	5.15958e+06	36.85	127148	40683	High-quality	4447	56	1	0	0
Z9_SemiBin_bin.5	Dilute-MetaSeq	d__Bacteria	p__Pseudomonadota	c__Gammaproteobacteria	o__Burkholderiales	f__Burkholderiaceae	g__Pelomonas	s__Pelomonas sp003963075	98.6	3.04	43	319110	4.44993e+06	68.68	186596	47684	High-quality	4179	59	0	0	0
W9_SemiBin_bin.0	Dilute-MetaSeq	d__Bacteria	p__Bacillota_A	c__Clostridia	o__Peptostreptococcales	f__Anaerovoracaceae	g__RUG754	s__RUG754 sp902780845	98.58	0.71	39	308162	2.0892e+06	47.73	148954	22673	High-quality	1970	69	0	0	0
M1_SemiBin_bin.7	Dilute-MetaSeq	d__Bacteria	p__Pseudomonadota	c__Gammaproteobacteria	o__Burkholderiales	f__Burkholderiaceae	g__Comamonas	s__Comamonas tsuruhatensis	98.57	0.31	99	253113	6.36161e+06	66.91	113973	28532	High-quality	5710	63	0	0	0
[truncated: 253 more rows]

## Sheet: Table S3
Table S3. Quality information of 5,603 vOTUs from the gastrointestinal epithelium of dairy cattle
[truncated: 5,604 more rows]

## Sheet: Table S4
Table S4. Taxonomic classification of vOTUs from the gastrointestinal epithelium of dairy cattle
[truncated: 2,854 more rows]

[truncated: 9 more sheets: Table S5, Table S6, Table S7, Table S8, Table S9, Table S10, Table S11, Table S12, Table S13]
